# Supplementary material for: Metabolite Changes in Orange Dead Leaf Butterfly Kallima inachus during Ontogeny and Diapause
Source: Metabolites. 2022 Aug 27;12(9):804. doi: 10.3390/metabo12090804 (PMC9501346; doi:10.3390/metabo12090804)
Supplement: Supplementary file 1 [file metabolites-12-00804-s001.zip]

Archive with 4 entries (4 files):
- Figure S1.pdf
- Table S1. Detailed information of the metabolites identified in untargeted metabolome.xls
- Table S2. The molecular weight of top five small-molecule chemicals with the highest content.xls
- Table S3. Detailed information of the KEGG pathway enriched by DAMs identified between KF and dKF groups.xls
