# Supplementary material for: Metabolite Changes in Orange Dead Leaf Butterfly Kallima inachus during Ontogeny and Diapause
Source: Metabolites. 2022 Aug 27;12(9):804. doi: 10.3390/metabo12090804 (PMC9501346; doi:10.3390/metabo12090804)
Supplement: Supplementary file 1 [file metabolites-12-00804-s001.zip › Table S1. Detailed information of the metabolites identified in untargeted metabolome.xls]

## Sheet: Sheet1
Table S1. Detailed information of the metabolites identified in untargeted metabolome
Index	Annotation	Class I	Class II	Q1 (Da)	Molecular Weight (Da)	Ionization model	Formula	dKF01	dKF02	dKF03	dKF04	dKF05	PU01	PU02	PU03	PU04	PU05	PU06	LA01	LA02	LA03	LA04	LA05	LA06	KF01	KF02	KF03	KF04	KF05	KF06	KM101	KM102	KM103	KM104	KM105	KM106
MEDP0373	N-Acetylglycine	Amino acid and Its metabolites	Amino acid derivatives	118	117.043	[M+H]+	C4H7NO3	1.89429e+07	2.00175e+07	8.60853e+06	1.50958e+07	1.11028e+07	299910000	303260000	282390000	297520000	282060000	262050000	386400000	340000000	342170000	362750000	356560000	347060000	1406500	623960	1810700	5125400	998820	3200000	943870	329670	3759800	404600	670290	1588300
MEDN1282	LPE(0:0/18:2)	GP	LPE	476.3	477.286	[M-H]-	C23H44NO7P	2.17766e+08	2.72962e+08	323905675	2.27576e+08	2.94096e+08	21329000	19472000	16481000	12689000	12439000	10591000	297930000	400420000	411030000	377410000	334220000	221280000	39163000	53322000	52381000	65751000	94359000	49285000	61035000	68074000	73071000	44221000	44526000	67810000
MEDP0039	Betaine	Others	Others	118.1	117.079	[M+H]+	C5H11NO2	9.13739e+06	9.37322e+06	8.38478e+06	7.37834e+06	8.53716e+06	240590000	261150000	255520000	242260000	259990000	255010000	284310000	293630000	276130000	286590000	276650000	270800000	2961400	1268400	3652200	10210000	2033100	6132300	2141600	740850	7508800	914020	1337800	3527000
MEDN1283	LPE(0:0/18:3)	GP	LPE	474.3	475.27	[M-H]-	C23H42NO7P	1.32944e+08	2.02178e+08	1.64835e+08	1.15096e+08	2.37404e+08	20489000	19009000	18139000	16022000	13777000	14350000	281320000	358510000	367680000	325800000	278810000	207800000	27098000	36409000	39860000	39327000	82887000	37756000	46113000	57086000	55965000	30719000	34436000	50178000
MEDP1203	(1R, 6S)-6-amino-5-oxocyclohexyl-2-ene-1-carboxylic acid ester	Aldehyde,Ketones,Esters	Esters	156.1	155.058	[M+H]+	C7H9NO3	9	9	9	9	9	395410000	371550000	409770000	403600000	383510000	396340000	280680000	285090000	267610000	351840000	219130000	337920000	577660000	488830000	571400000	537640000	317240000	508040000	603140000	587170000	732470000	625850000	391710000	513420000
MWL0000156	Lysope 18:2(2N Isomer)	-	-	-	477.286	-	C26H50NO7P	9	9	9	9	9	20873000	19071000	16346000	12920000	11705000	10564000	277870000	386430000	386280000	357860000	316830000	220410000	9	9	9	9	9	9	9	9	9	9	9	9
MEDN1284	LPE(18:3/0:0)	GP	LPE	474.3	475.27	[M-H]-	C23H42NO7P	1.32944e+08	2.02178e+08	1.64835e+08	1.15096e+08	2.37404e+08	20241000	18273000	18083000	16039000	13970000	14156000	268440000	347920000	358360000	310980000	269880000	204410000	42501000	61726000	71765000	69918000	147390000	68004000	79426000	105440000	102870000	50790000	58692000	93694000
MEDP0344	Lysopc 18:1	Lipids	Lysophospholipids	522.35	521.35	[M+H]+	C26H52NO7P	9	9	9	9	9	9771400	17508000	9434100	9670600	19842000	10091000	253200000	276570000	282400000	249340000	252990000	196910000	13518000	22071000	35771000	45969000	112790000	25830000	28283000	35832000	49377000	21571000	21983000	49064000
MEDP1339	LPC(18:1/0:0)	GP	LPC	522.3	521.348	[M+H]+	C26H52NO7P	8.69595e+08	2206970740	8.96006e+08	2354988724	2565452324	7785400	14539000	7741300	7875700	15996000	8245100	236030000	262920000	259140000	230110000	237000000	179370000	120420	173230	289600	410620	920130	211250	187700	281820	379880	179630	168990	380540
MEDP0346	Lysopc 18:2	Lipids	Lysophospholipids	520.33	519.35	[M+H]+	C26H50NO7P	9	9	9	9	9	22813000	56045000	25452000	25977000	49225000	52699000	202410000	203740000	204830000	203550000	201340000	192770000	2810300	4130000	3666400	5455300	2122300	2881100	3725200	2524900	4892800	4926600	2964700	3566700
MEDP1345	LysoPC 18:3(2n isomer2)	Lipids	Lysophospholipids	518.316	518.324	[M+H]+	C26H49NO7P	9	9	9	9	9	31747000	65944000	43504000	51130000	47090000	85783000	171970000	151110000	157080000	164120000	184160000	188880000	3733400	5074200	4376100	4665400	3220700	3925200	5002900	4138500	5751700	6147100	4065300	4209100
MEDN0615	Carbamoyl phosphate	Organic acid And Its derivatives	Phosphoric acids	139.975	140.983	[M-H]-	CH4NO5P	9	9	9	9	9	93859000	98166000	135160000	149680000	105270000	128700000	139200000	67260000	104560000	122980000	107490000	113510000	31601000	29961000	25834000	25334000	22973000	20962000	44463000	33820000	29726000	30396000	37924000	26450000
MEDN0352	O-Phosphorylethanolamine	GP	PE	140	141.019	[M-H]-	C2H8NO4P	2.54027e+07	8.81772e+06	1.39475e+07	2.02047e+07	6.71671e+06	84339000	85790000	116650000	133950000	93254000	108410000	126690000	64255000	100470000	105690000	104930000	108090000	27238000	27206000	23903000	24139000	21035000	19924000	39727000	29585000	25697000	28327000	32910000	23093000
MEDP0022	L-Proline	Amino acid and Its metabolites	Amino acids	116.1	115.063	[M+H]+	C5H9NO2	1064409136	9.00511e+08	1006436763	1033119444	1060175145	155750000	136600000	145380000	150520000	148690000	142470000	120900000	178900000	155180000	133800000	157870000	110940000	55613000	55899000	75599000	55278000	68175000	60843000	47402000	79848000	50751000	95338000	72855000	63914000
MEDP1341	LPC(18:2/0:0)	GP	LPC	520.3	519.332	[M+H]+	C26H50NO7P	8.00333e+08	6.12478e+08	6.63486e+08	4.42283e+08	6.37459e+08	32886000	45164000	34114000	29489000	45948000	39867000	100810000	171540000	167100000	147680000	122880000	59062000	368800	547290	921200	1154300	3205300	729250	722090	1341700	1175500	518220	675450	1243900
MW10003108	5-Hydroxyisourate	-	-	-	184.023	-	C5H4N4O4	9	9	9	9	9	787440	2476300	695520	1273300	1159700	1470700	94537000	20190000	68565000	45158000	81733000	42107000	9	9	9	9	9	9	9	9	9	9	9	9
MEDP0435	6-Methylmercaptopurine	Nucleotide And Its metabolomics	Nucleotide and Its metabolomics	167.1	166.031	[M+H]+	C6H6N4S	9	9	9	9	9	124540000	104150000	120690000	126640000	122750000	125080000	93415000	90262000	89944000	98952000	91784000	95323000	281670000	256700000	315300000	429300000	302150000	314420000	261300000	262310000	283670000	242920000	283980000	260360000
MEDP1177	N-Methyl-α-aminoisobutyric acid	Amino acid and Its metabolites	Amino acid derivatives	235.2	117.079	[2M+H]+	C5H11NO2	620980	676327	147450	769348	223501	150340000	167850000	149680000	150010000	145090000	164240000	87189000	87316000	76018000	65999000	104080000	95928000	33132000	8521600	51377000	213240000	16963000	131650000	18660000	2700300	128890000	3315800	9962200	36425000
MEDP0009	L-Tyrosine	Amino acid and Its metabolites	Amino acids	182.1	181.074	[M+H]+	C9H11NO3	3.63984e+07	3.75622e+06	4.66004e+06	2.38613e+06	5.09425e+06	170520000	160230000	148770000	160200000	138900000	139750000	81055000	131080000	123210000	109650000	96102000	93047000	464390000	372550000	514040000	434910000	440770000	473410000	308610000	427950000	378920000	259140000	430660000	333640000
MW10127513	PE(18:1(9Z)/0:0)	-	-	-	479.301	-	C23H46NO7P	9	9	9	9	9	17697000	15212000	13893000	13062000	9425200	8709700	73589000	106620000	97351000	103230000	83678000	59268000	9	9	9	9	9	9	9	9	9	9	9	9
MEDN0089	2,5-Dihydroxybenzoic acid	Benzene and substituted derivatives	Phenolic acids	153	154.027	[M-H]-	C7H6O4	2.56284e+06	2.51457e+06	2.28578e+06	1.67733e+06	9	705990	1900000	1368900	889630	1150100	939100	73516000	39524000	196850000	8155800	71249000	61406000	10139000	3616900	5492000	4029600	7593600	9362900	5992200	4192300	5778500	5927700	5212500	4281700
MEDP1160	PE(18:1(9Z)/0: 0)	Lipids	Lysophospholipids	480.3	479.301	[M+H]+	C23H46NO7P	9	9	9	9	9	17491000	15631000	14179000	13462000	9625000	8842900	73176000	104830000	97741000	102950000	82095000	59553000	1964100	3338300	3309900	3306000	6271800	2379800	3789100	3019300	4061000	2648100	2099100	3217000
MEDP0010	L-Arginine	Amino acid and Its metabolomics	Amino acids	175	174.112	[M+H]+	C6H14N4O2	9	9	9	9	9	107170000	110220000	126230000	37968000	127570000	130720000	58976000	38883000	41394000	73640000	36153000	32498000	12614000	28753000	9082000	7188200	7295300	20359000	17298000	13903000	20134000	16858000	12439000	9245100
MEDN0009	L-Aspartic Acid	Amino acid and Its metabolites	Amino acids	132	133.038	[M-H]-	C4H7NO4	532617	1.22057e+06	277805	254787	1.87998e+06	47438000	41999000	28578000	48874000	47351000	50013000	55133000	69621000	68327000	90728000	56373000	56554000	21854000	24447000	24953000	28531000	17389000	14245000	23469000	24584000	13430000	26079000	24075000	14859000
MEDP1346	LPC(0:0/16:0)	GP	LPC	496.3	495.332	[M+H]+	C24H50NO7P	9.55414e+08	8.31939e+08	8.51577e+08	8.52604e+08	873682786	23567000	27298000	33622000	26113000	26692000	26137000	52590000	142500000	176890000	82041000	85761000	45227000	427980	883940	877260	959050	2613300	724930	517380	1246700	1101100	607180	692130	1128600
MEDP1221	PC(O-16:0/O-1:0)	GP	PC O	496.3	495.369	[M+H]+	C25H54NO6P	9.57014e+08	8.36218e+08	8.54131e+08	8.59457e+08	898000787	22408000	26145000	33146000	26041000	25910000	25761000	51686000	141280000	175500000	81715000	85257000	45160000	438230	805960	893950	971900	2764100	690020	504320	1298100	1330500	611970	705090	1171600
MEDN0201	Succinic Acid	Organic acid And Its derivatives	Organic acid And Its derivatives	117	118.027	[M-H]-	C4H6O4	2.69703e+07	5.67827e+06	8.53145e+06	5.14467e+06	6.14434e+06	123250000	60604000	117130000	122520000	87988000	77492000	46483000	59759000	69573000	65099000	45821000	43698000	29591000	33096000	36535000	65952000	79962000	33943000	30577000	24235000	52455000	31678000	31569000	47661000
MEDP0342	Lysopc 18:0	Lipids	Lysophospholipids	524.36	523.36	[M+H]+	C26H54NO7P	9	9	9	9	9	54967000	53927000	89629000	67499000	48274000	57026000	46453000	86978000	85403000	69651000	65510000	39949000	545810	688300	1446100	1778200	985820	565800	459620	632970	853270	321210	395270	747860
MEDP0298	6-Aminocaproic-Acid	Amino acid and Its metabolites	Amino acid derivatives	132.1	131.095	[M+H]+	C6H13NO2	9.93601e+08	823252334	9.72185e+08	9.03579e+08	9.31795e+08	204560000	200860000	200340000	189220000	231870000	215530000	45762000	98377000	74908000	103760000	71536000	58085000	330120000	357230000	329450000	281780000	343580000	345020000	320280000	305440000	337740000	349690000	335020000	289550000
MEDN1246	3-(pyrazol-1-yl)-L-alanine	Amino acid and Its metabolites	Amino acid derivatives	154.1	155.069	[M-H]-	C6H9N3O2	2.44742e+07	1.48976e+07	2.08042e+07	1.75248e+07	2.16898e+07	66906000	58761000	70859000	66604000	57844000	66313000	40155000	41741000	42138000	59152000	31572000	60065000	21429000	19741000	22735000	23854000	13270000	18040000	22297000	20859000	27531000	19773000	13150000	20751000
MEDP1144	L-Isoleucine	Amino acid and Its metabolites	Amino acids	132.1	131.095	[M+H]+	C6H13NO2	7.59237e+07	5.31391e+07	6.52074e+07	5.55058e+07	4.27603e+07	207400000	186120000	183020000	194330000	212490000	187060000	39924000	87968000	64844000	93394000	61631000	47941000	326190000	331430000	326200000	212890000	332290000	315480000	293310000	301120000	313270000	316150000	318970000	252730000
MEDN0362	LPE(18:1/0:0)	GP	LPE	478.3	479.301	[M-H]-	C23H46NO7P	5.65584e+08	6.87423e+08	7.35766e+08	8.25972e+08	9.4078e+08	9515200	8518800	6959900	6511700	4469900	4415500	39859000	62850000	55726000	54466000	40773000	26889000	27932000	39544000	42300000	41417000	69305000	32474000	45003000	39074000	50024000	33819000	30821000	43426000
MEDP1337	LPC(18:0/0:0)	GP	LPC	524.4	523.364	[M+H]+	C26H54NO7P	1.36143e+07	1.83116e+07	2.60966e+07	3.29206e+07	4.37356e+07	47618000	45258000	76633000	56759000	40617000	49318000	39595000	74533000	73721000	59480000	55172000	33209000	536860	791450	1764200	1919200	1191700	615630	451630	782120	922750	382190	407090	824790
MEDP1241	5-Hydroxy-2-oxo-4-ureido-2,5-dihydro-1H-imidazole-5-carboxylic acid ester	Organic acid And Its derivatives	Organicacid and Its derivatives	203	202.034	[M+H]+	C5H6N4O5	9	9	9	9	9	34113000	25543000	33260000	29963000	31373000	31930000	34020000	36451000	31972000	25617000	34584000	23176000	39092000	40342000	38815000	37031000	40103000	41921000	38845000	33846000	40947000	39510000	34006000	38403000
MW10151378	NE,NE,NE-TRIMETHYLLYSINE	-	-	-	188.152	-	C9H20N2O2	9	9	9	9	9	14606000	18152000	25242000	15085000	33647000	31291000	33879000	40353000	41618000	58084000	38049000	55572000	13595000	10857000	12781000	20490000	8368400	9096800	11028000	12488000	14598000	10535000	9443700	10623000
MEDP0523	DL-Carnitine	FA	CAR	162.1	161.105	[M+H]+	C7H15NO3	1.2158e+08	1.77676e+08	3.01157e+08	1.62079e+08	1.99415e+08	87519000	89228000	91665000	90211000	72409000	91166000	33870000	25252000	22680000	33572000	22496000	28844000	14076000	11875000	10599000	9727800	12355000	10993000	10818000	13835000	7755700	21222000	13704000	8474900
MEDP0011	L-Lysine	Amino acid and Its metabolites	Amino acids	147	146.106	[M+H]+	C6H14N2O2	4.75977e+08	4.39339e+08	3.93046e+08	3.09659e+08	3.40707e+08	102720000	113280000	127580000	104950000	129070000	133440000	33366000	28857000	23978000	37196000	21436000	22980000	12673000	8390500	14974000	19880000	11764000	8814900	8368900	10595000	14367000	6549500	9170400	5736500
MEDN0245	Pantothenate	CoEnzyme and vitamins	CoEnzyme and vitamins	218.1	219.1	[M-H]-	C9H17NO5	5.29362e+07	4.74005e+07	3.71027e+07	5.37422e+07	4.732e+07	68549000	52430000	61394000	52988000	64892000	62468000	30365000	27539000	24275000	47054000	29504000	41342000	9752000	5394400	8008500	12255000	13526000	12800000	4562800	6829900	9387500	5432200	5911500	7020700
MEDP0606	2-(3,4-dimethoxyphenyl)ethanamine	Benzene and substituted derivatives	Benzene and substituted derivatives	182.11	181.11	[M+H]+	C10H15NO2	9	9	9	9	9	165550000	140600000	147120000	159860000	167080000	152390000	29947000	61389000	56127000	41315000	35196000	33254000	246130000	150370000	247680000	177940000	192550000	237370000	112520000	183510000	159360000	88075000	172840000	132880000
MEDP1336	LysoPC 20:5(2n isomer)	Lipids	Lysophospholipids	542.316	542.316	[M+H]+	C28H49NO7P	9	9	9	9	9	103580	32333	328280	359580	86043	304170	29759000	23512000	18723000	27114000	23474000	12496000	12319000	17671000	13868000	12585000	10070000	13206000	15429000	13174000	12862000	16949000	14264000	13396000
MEDP0881	Phosphocholine	Nucleotide And Its metabolites	Nucleotide And Its metabolites	185.1	184.074	[M+H]+	C5H15NO4P	6.47023e+06	8.66369e+06	1.29869e+07	1.04582e+07	1.09626e+07	30104000	22240000	28219000	26533000	28625000	26981000	28791000	30885000	26962000	21949000	31508000	20777000	29041000	30595000	27278000	28500000	29477000	30136000	28427000	27024000	28594000	29582000	25876000	26395000
MEDN0827	N-acetylornithine	Amino acid and Its metabolites	Amino acid derivatives	173.1	174.1	[M-H]-	C7H14N2O3	3.8037e+07	6.28966e+07	6.68639e+07	6.62098e+07	5.29573e+07	50477000	49247000	54988000	17687000	57446000	56456000	28245000	21567000	22986000	38472000	18762000	21593000	1693000	4347200	1130100	1030100	1265000	2968500	2401800	1645800	2704100	2437500	1887400	1456600
MEDP0510	Carnitine C2:0	FA	CAR	204.1	203.116	[M+H]+	C9H17NO4	7.19108e+08	4.28643e+08	4.44674e+08	7.52564e+08	5.66286e+08	114860000	69742000	105460000	101800000	84601000	115320000	27961000	33058000	28845000	23147000	9844200	26405000	45753000	56629000	65298000	39988000	29431000	58499000	48758000	48534000	70999000	37044000	48418000	49689000
MEDP1335	LysoPC 20:5	Lipids	Lysophospholipids	542.316	542.316	[M+H]+	C28H49NO7P	9	9	9	9	9	578350	147560	2695700	3128100	589240	2130900	27382000	16352000	10923000	23472000	12865000	9565500	12053000	16972000	13922000	11789000	9778300	12987000	15256000	13286000	12279000	16498000	13698000	13549000
MEDN0301	Caffeic Acid	Organic acid And Its derivatives	Organicacid and Its derivatives	179.034	180.042	[M-H]-	C9H8O4	9	9	9	9	9	63960	66222	48807	53867	78592	71923	25443000	11747000	278120000	2990700	165570000	2839100	9	9	9	9	9	9	9	9	9	9	9	9
MEDP0518	DL-Stachydrine	Organic acid And Its derivatives	Organic acid And Its derivatives	144.1	179.071	[M-Cl]+	C7H14ClNO2	1.41946e+07	1.10971e+07	9.36391e+06	1.84706e+07	1.35493e+07	25870000	20592000	25164000	23684000	24776000	24777000	24545000	28293000	26352000	19865000	27675000	18851000	33504000	32843000	32118000	31152000	31908000	30626000	28002000	27402000	30897000	31745000	26160000	28615000
MEDP0545	2-Pyrrolidinone	Heterocyclic compounds	Heterocyclic compounds	86.1	85.0528	[M+H]+	C4H7NO	3.13729e+06	2.20315e+06	1.47896e+06	3.04022e+06	2.255e+06	1600700	2935300	2034700	1518700	4201200	1816700	24438000	11477000	34993000	27038000	23358000	82253000	37037000	23146000	27629000	89749000	13832000	19343000	26830000	23633000	21930000	6043800	15878000	42573000
MEDN0242	L-Ascorbate	CoEnzyme and vitamins	CoEnzyme and vitamins	175.024	176.032	[M-H]-	C6H8O6	9	9	9	9	9	20814000	19232000	23686000	22644000	20210000	22283000	24008000	25874000	22708000	25115000	25794000	32472000	6906900	6661600	9293500	9702300	7662100	9137200	8506800	6104700	11351000	6615800	6073700	9748100
MEDP0631	Dimethyl fumarate	Aldehyde,Ketones,Esters	Esters	145.042	144.042	[M+H]+	C6H8O4	9	9	9	9	9	24705000	20055000	23744000	23550000	23123000	24532000	23923000	27060000	24165000	18776000	26837000	17411000	32762000	33213000	32129000	31959000	33216000	32364000	32433000	28323000	32969000	34114000	29896000	30957000
MEDP0340	Lysopc 16:1	Lipids	Lysophospholipids	494.31	493.3	[M+H]+	C24H48NO7P	9	9	9	9	9	603510	582660	700530	645720	574860	691730	22308000	26655000	25497000	16549000	16298000	4887700	4326200	5840300	3827000	2725200	1183600	1328200	1284500	1642800	2442400	1127400	672830	1889200
MEDP0338	LPC(16:0/0:0)	GP	LPC	496.3	495.332	[M+H]+	C24H50NO7P	9.55414e+08	8.31939e+08	8.51577e+08	8.52604e+08	873682786	9495900	11357000	13896000	10962000	10871000	10876000	21426000	71366000	96033000	36493000	38317000	18446000	18365000	31237000	34583000	37283000	103540000	28694000	22164000	51784000	52312000	26402000	30120000	46568000
MEDN1224	Bis(1-inositol)-3,1'-phosphate 1-phosphate	Alcohol and amines	Alcohols	501	502.049	[M-H]-	C12H24O17P2	9	9	9	9	9	16338000	10974000	14230000	13726000	12035000	13530000	20585000	10505000	20602000	9468300	20491000	9412500	6970200	7296900	6792200	7313400	7198200	6059400	6259000	7423300	5826800	6809000	8877400	9144400
MWL0000606	4-Pyrimidinemethylamine hydrochloride(hydrochloride)	-	-	-	109.064	-	C5H7N3	9	9	9	9	9	42603000	37393000	44439000	44691000	36557000	42669000	20028000	20260000	19731000	27948000	15082000	24674000	35876000	29938000	34282000	32939000	19865000	31046000	37046000	36739000	44317000	38391000	23829000	31821000
MEDP0062	N6-Acetyl-L-Lysine	Amino acid and Its metabolites	Amino acid derivatives	189.1	188.116	[M+H]+	C8H16N2O3	1.78475e+06	608937	2.32298e+06	1.39952e+06	1.02606e+06	9019900	10403000	14707000	8580700	19151000	18737000	19696000	23451000	24573000	34964000	21735000	32014000	9994900	7636300	8344300	14073000	5260200	6396600	8378500	8918300	10632000	7462000	6739200	7679700
MEDN0441	3,4,5-Trimethoxybenzoic Acid	Benzene and substituted derivatives	Phenolic acids	211.061	212.069	[M-H]-	C10H12O5	9	9	9	9	9	62436	167830	100670	70679	82850	235480	19353000	31450000	17554000	10763000	27912000	16038000	9	9	9	9	9	9	9	9	9	9	9	9
MEDP0026	L-Valine	Amino acid and Its metabolites	Amino acids	118.1	117.079	[M+H]+	C5H11NO2	1.58185e+08	9.17225e+07	1.16226e+08	1.16381e+08	1.04303e+08	147460000	131580000	149260000	94894000	140550000	135680000	19029000	44547000	29546000	28778000	34043000	14982000	290980000	244180000	314560000	519190000	300700000	290310000	323240000	257090000	389430000	297020000	314210000	275020000
MW10152798	L-2,3-DIAMINOPROPIONIC ACID	-	-	-	104.059	-	C3H8N2O2	9	9	9	9	9	18654000	15211000	17502000	16869000	17538000	17988000	18914000	20805000	18030000	14308000	19684000	13191000	9	9	9	9	9	9	9	9	9	9	9	9
MW10002749	Allantoic acid	-	-	-	176.055	-	C4H8N4O4	9	9	9	9	9	10846000	12241000	12989000	11998000	13253000	11138000	18863000	20881000	18724000	17792000	20232000	25316000	272030	235130	431430	401980	353860	430200	330170	183750	587970	308740	229980	457270
MEDN0852	3-Amino-4-Hydroxybenzoic Acid	Benzene and substituted derivatives	Phenolic acids	152	153.043	[M-H]-	C7H7NO3	516894	553273	458300	635499	540198	56276	222940	142720	89822	100150	79997	18083000	6685400	37439000	890250	12262000	9658400	2183200	1521400	4269800	4243600	781900	1405500	1183700	3967200	6591600	13446	1473900	8182500
MEDP1369	Carnitine C15:0	Lipids	Carnitines	416.334	416.334	[M+H]+	C22H41NO6	9	9	9	9	9	22517000	21333000	25770000	18566000	21823000	25353000	17019000	17346000	16308000	13437000	12763000	19049000	9	9	9	9	9	9	9	9	9	9	9	9
MEDN1167	4-Hydroxybenzoic Acid	Benzene and substituted derivatives	Phenolic acids	137.024	138.032	[M-H]-	C7H6O3	9	9	9	9	9	482370	1036600	341720	1164900	330890	1472300	16197000	10972000	44053000	1735400	13796000	9843100	9172100	3739500	2582400	6071900	3273600	7748200	5008700	2644300	4490200	2747600	1922200	4577800
MWL0000645	D-A-phosphatidylcholine	-	-	-	523.364	-	C26H54NO7P	9	9	9	9	9	315770	1301300	349730	350870	1429700	597480	15896000	18216000	15613000	16064000	9900600	19187000	9	9	9	9	9	9	9	9	9	9	9	9
MEDP0389	Pantetheine	CoEnzyme and vitamins	CoEnzyme and vitamins	279.1	278.13	[M+H]+	C11H22N2O4S	3.08211e+08	3.0948e+08	3.11942e+08	3.20528e+08	3.10654e+08	15109000	15599000	16407000	17100000	16323000	17081000	15548000	14585000	16878000	16053000	16418000	17297000	11647000	13693000	12165000	12460000	11981000	10807000	13144000	11965000	10980000	12992000	12771000	11874000
MEDN0554	2-(4-Hydroxyphenyl)ethanol	Benzene and substituted derivatives	Benzene and substituted derivatives	137.1	138.068	[M-H]-	C8H10O2	1.50785e+06	1.96078e+06	1.19326e+06	1.836e+06	3.33322e+06	357640	801040	254770	942600	250940	1229400	15058000	9905800	39766000	1662500	12492000	8966900	7817300	3144300	2460100	4819000	2979300	6909600	4385300	2411300	4030200	2106700	1745200	3670600
MEDP0115	1,4-Dihydro-1-Methyl-4-Oxo-3-Pyridinecarboxamide	Heterocyclic compounds	Pteridines and derivatives	153.1	152.059	[M+H]+	C7H8N2O2	1.84552e+07	3.22665e+07	2.06498e+07	2.01436e+07	4.09334e+07	1117300	773240	474480	981210	1418900	297400	13676000	21904000	11758000	12978000	13857000	17128000	15041000	23037000	10050000	11343000	12999000	13063000	24586000	19855000	12139000	25570000	14490000	10228000
MEDP1100	2-Aminomethylpyrimidine	Nucleotide And Its metabolites	Nucleotide And Its metabolites	110.1	109.064	[M+H]+	C5H7N3	1.66171e+07	1.05033e+07	1.70077e+07	1.32674e+07	1.68697e+07	25977000	24348000	27675000	27996000	22648000	26439000	13479000	13092000	13051000	18736000	9771900	16471000	34676000	28660000	33960000	30436000	19666000	30166000	35034000	35878000	43567000	37338000	23454000	30321000
MEDP1271	2-Ethylhexyl phthalate	Aldehyde,Ketones,Esters	Esters	279.2	278.152	[M+H]+	C16H22O4	9	9	9	9	9	12129000	11975000	12421000	12757000	12223000	12891000	12849000	12393000	13443000	13602000	12780000	13462000	25286000	29444000	26964000	28420000	23164000	28156000	25265000	27749000	24549000	26635000	25953000	25827000
MEDN1287	LPE(0:0/16:1)	GP	LPE	450.3	451.27	[M-H]-	C21H42NO7P	7.62534e+07	190517982	1.33287e+08	2.12971e+08	2.85883e+08	1093200	674820	813040	692560	504740	490070	12631000	4241900	3877500	18159000	2262500	7742500	2129000	3260200	3207200	2779900	9132200	3514400	2254400	3022900	5254000	1542100	1697200	3326900
MEDP1331	LPC(0:0/20:3)	GP	LPC	546.3	545.348	[M+H]+	C28H52NO7P	5.71063e+06	5.15721e+06	6.14433e+06	4.89348e+06	1.32149e+07	250000	327890	285340	233390	406100	260030	12625000	20393000	23170000	15193000	15624000	17942000	892150	853730	1578900	1907600	6967000	1564300	1352000	2303700	2112800	492280	1586500	2729100
MEDP1083	Oxypurinol	Nucleotide And Its metabolites	Nucleotide And Its metabolites	153	152.033	[M+H]+	C5H4N4O2	16717518	3.75664e+07	1.927e+07	2.16297e+07	4.46877e+07	932420	752530	483230	848400	1260100	243560	11633000	18686000	11046000	10995000	12274000	15996000	6235300	8825200	4157000	4921400	5322300	5426300	10293000	7850100	5116600	10360000	6383300	4496000
MEDN0588	Glycerol 3-phosphate	Lipids	Lysophospholipids	171.006	172.014	[M-H]-	C3H9O6P	9	9	9	9	9	243940000	301490000	109340000	251550000	296180000	184640000	11519000	60687000	116180000	25437000	32118000	22818000	15246000	13801000	18033000	15818000	20940000	15472000	17551000	14733000	23445000	23338000	36156000	23855000
MEDP1272	20,26-dihydroxyecdysone	Hormones and hormone related compounds	Hormones and hormone related compounds	497.3	496.304	[M+H]+	C27H44O8	2.85876e+08	2.3298e+08	2.39015e+08	2.39374e+08	2.51649e+08	4773500	5509200	6926500	5316300	5407200	5260300	11250000	39780000	54989000	18403000	19502000	9716300	14302000	24324000	26519000	28427000	77419000	21480000	16684000	38678000	37195000	19279000	22420000	34750000
MEDP0127	Putrescine	Alcohol and amines	Polyamines	89	88.1	[M+H]+	C4H12N2	9	9	9	9	9	6858800	8673900	12404000	28531000	8716000	7769500	10741000	10281000	30353000	44231000	6433000	46908000	47267000	61324000	47940000	82273000	54727000	47111000	51627000	53539000	60133000	38787000	62257000	69762000
MEDP0685	Methylcysteine	Amino acid and Its metabolites	Amino acids	136.2	135.035	[M+H]+	C4H9NO2S	1.45051e+07	1.27198e+07	5.2899e+06	5.22088e+06	7.88779e+06	104500000	79604000	93097000	106100000	99685000	90510000	10645000	24846000	20021000	15119000	13286000	12192000	199790000	108230000	189840000	123900000	141640000	176580000	77105000	133770000	111410000	64821000	115640000	99271000
MEDP1162	1-Methylguanine	Nucleotide And Its metabolites	Nucleotide And Its metabolites	166.1	165.065	[M+H]+	C6H7N5O	4993916	6.83074e+06	7.15712e+06	5.76378e+06	1.35325e+07	15513000	10197000	11984000	12489000	15958000	11690000	10082000	10712000	8479800	12763000	8505200	15161000	20010000	15486000	17837000	18565000	19552000	14336000	16341000	10818000	18088000	16611000	20770000	13954000
MEDP0352	Lysopc 20:2	Lipids	Lysophospholipids	548.36	547.37	[M+H]+	C28H54NO7P	9	9	9	9	9	280500	500080	333330	230830	564420	317160	9953600	18248000	20491000	14011000	15288000	11237000	585900	783990	950040	1693300	2508400	938610	776270	1072700	1067900	532220	773400	1029500
MEDP0049	L-Asparagine Anhydrous	Amino acid and Its metabolites	Amino acids	133.1	132.054	[M+H]+	C4H8N2O3	1.02886e+06	929846	917550	733060	499178	11669000	10786000	11159000	9144200	14006000	11050000	9801300	4495400	4027900	6617600	7411600	3291600	8167500	9679300	7494800	7157800	4785100	5910800	10247000	9817500	6537600	5982400	9628000	7156900
MEDN0140	Xanthine	Nucleotide And Its metabolites	Nucleotide And Its metabolites	151	152.033	[M-H]-	C5H4N4O2	1.79627e+07	2.1111e+07	1.61744e+07	2.17953e+07	1.87447e+07	686330	973000	1180000	742460	1238300	941200	8929900	9676300	14503000	15077000	7435300	12843000	28771000	31355000	29422000	39180000	27964000	22916000	42524000	24435000	20089000	35803000	33728000	19478000
MEDN0015	L-Phenylalanine	Amino acid and Its metabolomics	Amino acids	164.071	165.079	[M-H]-	C9H11NO2	9	9	9	9	9	100470000	47896000	88974000	100890000	85689000	83658000	8838800	23177000	21741000	19404000	9160200	11954000	2888300	2200600	3427000	7534000	3956800	3874600	1912000	2224200	2494800	1687400	2476500	1857400
MEDP0296	4-Guanidinobutyric Acid	Organic acid And Its derivatives	Organic acid And Its derivatives	146.1	145.085	[M+H]+	C5H11N3O2	4.76005e+06	2.53258e+06	1.80881e+06	2.69034e+06	7.29636e+06	47736000	43830000	25449000	37663000	74025000	61001000	8465700	5478900	3753900	5705900	4114800	3925600	25482000	29446000	31718000	77516000	33091000	27781000	57145000	33440000	25360000	43945000	35221000	31027000
MEDP0325	Maleic Acid	Organic acid And Its derivatives	Organic acid And Its derivatives	117	116.011	[M+H]+	C4H4O4	1.41547e+08	1.02811e+08	181767240	1.5005e+08	1.47008e+08	19171000	10859000	12681000	15800000	14200000	13212000	7984700	24430000	14758000	10698000	14654000	7522300	22407000	24265000	30861000	22873000	27909000	24928000	18590000	29296000	20242000	36809000	31707000	23446000
MW10004399	Propionylcarnitine	-	-	-	217.131	-	C10H19NO4	9	9	9	9	9	17854000	15765000	29508000	16120000	16308000	25339000	7816000	10506000	10751000	12306000	10885000	11603000	668220	908400	1175600	500500	360600	798490	568000	715010	983110	702050	809400	1518000
MW10013592	Folinic acid;Leucovorin;5-Formyltetrahydrofolate;L(-)-5-Formyl-5,6,7,8-tetrahydrofolic acid	-	-	-	473.166	-	C20H23N7O7	9	9	9	9	9	43721	111030	55001	43823	113300	94328	7722500	8129000	4588700	7854100	6332400	3456500	9	9	9	9	9	9	9	9	9	9	9	9
MW10013328	5,10-Methenyltetrahydrofolate	-	-	-	456.163	-	C20H22N7O6	9	9	9	9	9	53637	125120	53202	46608	121450	97487	7636100	7858900	4906000	7291800	6623000	3523200	125290	110930	115110	162380	96059	177630	57201	125720	140210	5369.2	110640	87807
MEDP0322	L-Homoserine	Organic acid And Its derivatives	Organic acid And Its derivatives	120.1	119.058	[M+H]+	C4H9NO3	6.85153e+06	5.77769e+06	1.12253e+07	7.83257e+06	5.93676e+06	25826000	23035000	23330000	23612000	27241000	21793000	7565200	11342000	9895500	7360900	10192000	5407800	38604000	37513000	33632000	28636000	26706000	29189000	31740000	39196000	26688000	37714000	36790000	26268000
MW10127596	1,2-Didecanoyl PC	-	-	-	565.374	-	C28H56NO8P	9	9	9	9	9	353590	1653300	286660	229920	1780200	406840	7443900	11013000	8799800	9044600	6436900	7339500	9	9	9	9	9	9	9	9	9	9	9	9
MEDP1328	LPC(20:2/0:0)	GP	LPC	548.4	547.364	[M+H]+	C28H54NO7P	2.90313e+06	8.05539e+06	6.30397e+06	5.71083e+06	6.77959e+06	206720	354620	245750	183570	392500	214810	7392000	12647000	14148000	9780100	10836000	7983700	641870	761530	952500	1622900	2471200	927170	711260	1100500	1082600	500840	779830	1022800
MEDN0032	Allantoin	Organic acid And Its derivatives	Organic acid And Its derivatives	157	158.044	[M-H]-	C4H6N4O3	1.02917e+06	731679	1.17558e+06	503921	770890	8162500	7027700	9779900	9920700	9962800	8095400	7256000	7993600	6826800	7126100	6628600	6435400	9705400	10828000	11787000	13759000	11817000	8858000	5910600	6247400	11705000	6905800	7842900	15477000
MEDP0681	2,2,2-Trichloroethanol	Alcohol and amines	Alcohols	149.2	147.925	[M+H]+	C2H3Cl3O	9	9	9	9	9	6909900	7296100	7334200	7330200	7477600	7648900	7215300	7090400	7387500	8107100	7737900	7743200	9	9	9	9	9	9	9	9	9	9	9	9
MW10016365	Tetrahydrosarcinapterin;H4SPT;5,6,7,8-Tetrahydrosarcinapterin	-	-	-	905.306	-	C35H52N7O19P	9	9	9	9	9	9	3240.9	1131	9	1553.2	5554.7	7215000	12556000	6203900	4442100	7032300	131770	9	9	9	9	9	9	9	9	9	9	9	9
MW10144912	NCGC00169591-02!(E)-1-(4-hydroxy-3-methoxyphenyl)dec-4-en-3-one	-	-	-	276.173	-	C17H24O3	9	9	9	9	9	9	9	9	3316.4	9	9	7184700	13152000	4603700	8836600	8164800	4582000	9	9	9	9	9	9	9	9	9	9	9	9
MEDN1092	4-acetoxyphenol	Benzene and substituted derivatives	Phenolics	151	152.047	[M-H]-	C8H8O3	1.63536e+07	1.87095e+07	14279973	2.00517e+07	1.68134e+07	654640	781390	977640	589260	1025100	808230	6838200	7442600	10693000	11604000	5457900	9366600	9	9	9	9	9	9	9	9	9	9	9	9
MWC10152580	DL-Arginine	-	-	175.119	174.112	[M+H]+	C6H14N4O2	9	9	9	9	9	12448000	12596000	14502000	4479600	14667000	15321000	6623500	4222800	4523300	8531400	3978800	3510000	9	9	9	9	9	9	9	9	9	9	9	9
MW10129953	Ile Ala Ile	-	-	-	315.216	-	C15H29N3O4	9	9	9	9	9	8382.7	3939	3588.1	7036.2	5635.9	3157.7	6607000	6168100	6690500	9436500	5644900	7944100	9	9	9	9	9	9	9	9	9	9	9	9
MEDP0086	Urea	Alcohol and amines	Amines	61	60.032	[M+H]+	CH4N2O	9	9	9	9	9	3353200	3171000	4569000	3854300	3508100	3774300	6351100	7564200	7081000	6901800	7463400	10824000	894410	662150	680850	1049300	1035400	1026400	1670600	539590	1211300	476390	422400	2237300
MEDN0005	L-Threonine	Amino acid and Its metabolites	Amino acids	118.1	119.058	[M-H]-	C4H9NO3	3.36671e+06	2.68545e+06	4.47917e+06	5.44293e+06	2.37629e+06	11856000	9727400	11889000	9180100	12535000	11276000	6275600	16842000	15247000	9510100	10733000	6836200	10242000	7548800	8695800	8667600	4473100	7318800	8711700	11225000	5514600	11709000	10311000	5293000
MEDN1277	LPE(0:0/20:5)	GP	LPE	498.3	499.27	[M-H]-	C25H42NO7P	1.04286e+06	1.60058e+06	1.71397e+06	1.47476e+06	2.14203e+06	13676	9080	30020	33211	9757.7	29015	6039900	7909800	6640000	8446300	4756600	2234000	232990	283220	296960	341890	381480	404880	286510	291600	315430	297740	250290	337790
MEDP0167	Guanosine	Nucleotide And Its metabolites	Nucleotide And Its metabolites	284.1	283.092	[M+H]+	C10H13N5O5	2.64415e+07	2.13105e+07	1.95252e+07	2.48941e+07	3.10144e+07	40620000	15805000	26242000	20398000	20119000	28370000	6003300	7565500	5601200	10023000	6402200	7619700	32387000	29769000	29441000	45842000	20929000	37335000	33071000	24687000	33686000	27409000	31888000	27658000
MW10129756	Gly Ile Asp	-	-	-	303.143	-	C12H21N3O6	9	9	9	9	9	478790	766840	351040	460210	613260	263770	5905800	2155900	3255200	5413900	3343100	2771000	9	9	9	9	9	9	9	9	9	9	9	9
MEDN0444	Hypoxanthine-9-β-D-Arabinofuranoside	Nucleotide And Its metabolomics	Nucleotide and Its metabolomics	267.073	268.081	[M-H]-	C10H12N4O5	9	9	9	9	9	15698000	7619600	9143100	8900900	8216900	11337000	5843700	8269000	6835500	9593400	7633500	6089600	41686000	39532000	47609000	59240000	33042000	42873000	40604000	33917000	36458000	42436000	38314000	35720000
MEDP0171	Inosine	Nucleotide And Its metabolites	Nucleotide And Its metabolites	269.1	268.081	[M+H]+	C10H12N4O5	4.62958e+08	3.16218e+08	1.26438e+08	1.3786e+08	2.04489e+08	18774000	8655100	14366000	10599000	8564600	14112000	5665400	7548600	5715500	8267500	7399400	5800200	53189000	50560000	64189000	73867000	28161000	54960000	50903000	43630000	51479000	57980000	45663000	41003000
MEDP0318	L-kynurenine	Amino acid and Its metabolites	Amino acid derivatives	209.1	208.085	[M+H]+	C10H12N2O3	1.47799e+07	329980	4.16758e+06	2.27166e+06	497526	42409000	40250000	41439000	24512000	24750000	38371000	5509400	2791400	949500	4804600	1427000	3216200	15686000	5690400	14344000	7283500	239390	3551300	5747700	13720000	4355900	805360	3651500	4234900
MW10000464	2-Iminobutanoate	-	-	-	101.048	-	C4H7NO2	9	9	9	9	9	60859000	47470000	55370000	61886000	61071000	54748000	5183700	11502000	10499000	8002300	6591200	6163200	12370000	8546800	8625800	10736000	2810900	7736300	8440500	7952500	7875600	7924000	7324900	6406400
MW10145362	Ectoine	-	-	-	142.074	-	C6H10N2O2	9	9	9	9	9	209140	147480	200220	112270	134470	135280	5129900	3157300	2779600	3139400	2804300	14158000	9	9	9	9	9	9	9	9	9	9	9	9
MEDP1273	10-Deoxyformamycin	Others	Others	454.3	453.309	[M+H]+	C25H43NO6	9	9	9	9	9	48898000	36226000	44871000	37889000	30454000	27596000	4924300	9699000	7506200	6514600	4559600	3608100	9	9	9	9	9	9	9	9	9	9	9	9
MEDN0227	D-Glucose 6-Phosphate	Carbohydrates and Its metabolites	Phosphate sugars	259	260.03	[M-H]-	C6H13O9P	2.86472e+08	807689411	5.415e+08	2.58339e+08	2.21722e+08	25424000	34848000	23656000	30789000	30151000	23281000	4723700	14519000	15468000	9819800	5689700	1924700	10027000	20625000	14722000	5288000	18607000	28657000	18923000	18470000	18852000	28212000	24582000	13869000
MEDP0888	2'-Deoxycytidine 5'-Diphosphate	Nucleotide And Its metabolomics	Nucleotide and Its metabolomics	388.2	387.023	[M+H]+	C9H15N3O10P2	9	9	9	9	9	5113300	5249600	5232300	5252700	5123800	5218700	4658100	4737000	4793600	4772800	4650500	4805100	324710	382810	424700	345350	377780	373060	341600	373560	451190	402010	307010	372660
MW10128214	PE(16:0/0:0)	-	-	-	453.286	-	C21H44NO7P	9	9	9	9	9	48124000	34289000	43364000	35714000	29614000	26234000	4616100	9406700	7037900	6163800	4430900	3358200	9	9	9	9	9	9	9	9	9	9	9	9
MEDP1073	6-O-methylguanine	Nucleotide And Its metabolites	Nucleotide And Its metabolites	166.1	165.065	[M+H]+	C6H7N5O	4993916	6.83074e+06	7.15712e+06	5.76378e+06	1.35325e+07	6440000	4374000	5507800	5428900	6528100	5154600	4582900	4399900	3532000	5655100	3877300	6596800	11024000	7909100	9863300	10451000	10270000	8003400	9075600	6183900	9387100	8608300	10941000	7583300
MEDP1442	Carnitine C4:0	FA	CAR	232.2	232.154	[M+H]+	C11H21NO4	6.38625e+06	5.24043e+06	4.08379e+06	6.38139e+06	4.4318e+06	10950000	7056200	18768000	10606000	10729000	12604000	4527600	4967500	5637200	7302700	4751300	7411200	23140000	19297000	37097000	23027000	29208000	22378000	14079000	19278000	38810000	11361000	16409000	35219000
MEDN0725	Sorbic acid	Organic acid And Its derivatives	Organicacid and Its derivatives	111.045	112.052	[M-H]-	C6H8O2	9	9	9	9	9	2106300	8265200	2151500	2787900	6034700	2502700	4519900	4327600	5351300	4404300	4464900	4748600	890630	849060	641700	802770	907240	818630	568110	606580	848380	656330	837560	789930
MW10000179	Iminoglycine;Iminoacetic acid;2-Iminoacetate	-	-	-	73.0164	-	C2H3NO2	9	9	9	9	9	8520100	7233400	7466000	7915800	7759900	7703100	4499600	2239600	5297600	4551900	4314100	3726800	17206000	9400700	16702000	10952000	12145000	15439000	6592400	10997000	9812600	5782400	9693300	8878800
MWL0000020	13-Docosenamide	-	-	-	337.334	-	C22H43NO	9	9	9	9	9	5345900	2950400	3052200	2842200	5148100	2666900	4494200	4410100	4245000	3305500	3853700	5462700	8936200	9110500	9762400	9351900	9103700	5535600	8523800	3057400	3394100	3133700	4876000	3988300
MEDP0442	Sn-Glycero-3-Phosphocholine	Tryptamines,Cholines,Pigments	Cholines	258.2	257.103	[M+H]+	C8H20NO6P	3.67039e+08	8.55232e+07	9.12666e+07	1.64465e+08	8.37725e+07	670910	1998900	1085800	2432300	1445400	1648700	4364400	7401200	6368700	5549500	2817900	1833800	14071000	14169000	11418000	16288000	20624000	32533000	30147000	17959000	25999000	6242400	20845000	14041000
MEDP0577	Carnitine isoC4:0	FA	CAR	232.1	231.147	[M+H]+	C11H21NO4	6.38625e+06	5.24043e+06	4.08379e+06	6.38139e+06	4.4318e+06	10512000	6802200	17861000	10718000	10345000	12222000	4295200	4731000	5453400	6703100	4415500	7515000	23067000	19236000	37536000	22476000	28053000	21627000	13798000	19141000	39764000	10513000	15398000	36174000
MEDP0170	Hypoxanthine	Nucleotide And Its metabolomics	Nucleotide and Its metabolomics	137	136.039	[M+H]+	C5H4N4O	9	9	9	9	9	1045500	1219800	1226400	996510	906200	983000	4252600	7392600	5266500	4305300	5532000	4411600	3001800	1952400	3261700	1781000	2138300	3077100	1702400	2254300	2080400	1715600	2149100	1690000
MEDN1060	L-Isoisoleucine	Amino acid and Its metabolomics	Amino acids	130.087	131.095	[M-H]-	C6H13NO2	9	9	9	9	9	62342000	39103000	55505000	46073000	53054000	58739000	4223600	9656200	5504700	12887000	6349400	5573200	9	9	9	9	9	9	9	9	9	9	9	9
MEDP0101	P-Coumaric Acid	Benzene and substituted derivatives	Phenolic acids	165	164.047	[M+H]+	C9H8O3	7.21256e+06	917586	1.18762e+06	672611	1.08113e+06	55423000	41872000	50282000	54983000	55592000	48844000	4221900	10322000	8702300	6623000	5554300	5149300	50605000	25843000	46398000	31161000	36630000	46342000	18360000	31773000	27892000	16270000	29241000	22998000
MEDN0169	Uracil	Nucleotide And Its metabolomics	Nucleotide and Its metabolomics	111.019	112.027	[M-H]-	C4H4N2O2	9	9	9	9	9	1499900	6337400	3011900	3182100	2793700	3262400	3873900	2398500	1448400	4210000	3260300	2914900	153570	161440	145430	159690	147750	125750	171270	137920	145920	123020	239950	200200
MEDN0300	Azelaic Acid	Organic acid And Its derivatives	Organic acid And Its derivatives	187.1	188.105	[M-H]-	C9H16O4	6.97119e+06	1.17406e+07	5.42827e+06	5.4462e+06	6.86404e+06	2492900	3002100	3290600	2823700	2794000	5712200	3812200	4928100	5904400	3806400	5544400	5958600	22820000	22863000	29293000	24867000	24026000	19305000	32189000	17746000	29280000	19828000	15853000	31805000
MWC10137229	N-Carboxyethyl- -aminobutyric acid	-	-	158.08	175.084	[M+H-H2O]+	C7H13NO4	9	9	9	9	9	3992400	7384500	3801000	4911700	4786200	4064400	3504900	2978300	2790900	2294000	2356700	3823300	9	9	9	9	9	9	9	9	9	9	9	9
MEDN0202	α-Ketoglutaric Acid（α-KG）	Organic acid And Its derivatives	Organic acid And Its derivatives	145	146.022	[M-H]-	C5H6O5	886909	1.10021e+06	831097	1.2521e+06	1.65208e+06	14914000	5838100	11552000	7607000	12351000	10275000	3371400	4383700	4391500	3680200	4047600	3163400	1365800	890310	2407100	1629000	1283700	1327500	1191100	1301400	1686300	1828600	1632700	1108800
MW10130663	Gly Phe Asn	-	-	-	336.143	-	C15H20N4O5	9	9	9	9	9	966680	1842800	860880	1369700	2730800	1025200	3369400	2495000	3295400	3469400	3138400	2343600	954090	906300	774170	124390	867570	789410	164930	825750	1152500	645050	408210	1931000
MEDP0892	Catechol	Benzene and substituted derivatives	Phenolics	111.1	110.037	[M+H]+	C6H6O2	4.95875e+06	5.08319e+06	5.3357e+06	5.20588e+06	5.06706e+06	3163800	3417800	3137500	3156900	3417400	3333000	3259600	3184900	3136200	3355500	3104100	3417800	5616400	5394400	5473200	4845400	4787500	5058200	5877200	5443100	5236200	6141600	5211600	5024900
MEDP0627	Isonicotinic acid	Organic acid And Its derivatives	Organic acid And Its derivatives	124	123.032	[M+H]+	C6H5NO2	1.49934e+08	9	9	9	9	620770	868630	766490	476730	827740	671840	3227800	1022100	1699700	2008000	2232500	2233000	990030	1784600	812420	541510	371600	1078500	371220	756980	1092500	412400	648450	1423800
MEDN0499	Argininosuccinic acid	Organic acid And Its derivatives	Organic acid And Its derivatives	289.1	290.123	[M-H]-	C10H18N4O6	4.22236e+07	4.6688e+07	5.53636e+07	2.87036e+07	5.25506e+07	3574800	5883300	4487100	3882800	4816700	3929700	3227300	3211700	2922300	3216000	2541400	2482800	1332600	1363300	1481700	411090	2625600	2351500	783960	1396300	1826800	1720000	2518900	2468400
MEDP0729	Barbituric-acid	Heterocyclic compounds	Heterocyclic compounds	129	128.022	[M+H]+	C4H4N2O3	384694	322147	512714	377043	640401	3464700	1672200	3932600	3421800	2568100	3593300	3201300	4070900	4503000	3800400	3913300	3347700	242770	369090	225450	348810	339500	351290	368970	308660	465640	184260	270260	341830
MEDN1221	D-Mannose 6-phosphate	Carbohydrates and Its metabolites	Phosphate sugars	259	260.03	[M-H]-	C6H13O9P	2.86472e+08	807689411	5.415e+08	2.58339e+08	2.21722e+08	15298000	21746000	17333000	17310000	18239000	15979000	3174000	9358700	9838400	6433900	4016800	1183300	8506800	14517000	9737400	3588300	11831000	20788000	13539000	13806000	14843000	24430000	21463000	11000000
MEDN0173	Uridine 5'-Diphospho-N-Acetylgalactosamine	Nucleotide And Its metabolomics	Nucleotide and Its metabolomics	606.074	607.1	[M-H]-	C17H27N3O17P2	9	9	9	9	9	25805000	22894000	21195000	14360000	30060000	25510000	3121100	14425000	9395600	3506200	1862100	5791700	1097600	1537300	1862100	1431300	1830200	2000000	1331300	1570300	1417000	1987000	1712800	1288500
MEDP0434	LPC(17:0/0:0)	GP	LPC	510.1	509.348	[M+H]+	C25H52NO7P	1.18807e+08	1.16015e+08	1.19702e+08	1.23489e+08	1.22448e+08	2894000	3190700	4071100	2566800	2670900	2915100	3089100	12570000	16189000	5005100	7371300	2923000	1966200	3210400	4155800	5225500	6372900	2660900	2032100	3485100	3451300	1848800	2370800	3656600
MEDN0049	L-Saccharopine	Amino acid and Its metabolomics	Amino acids	275.124	276.132	[M-H]-	C11H20N2O6	9	9	9	9	9	4064900	10992000	6735900	8275100	4044700	5432600	3065200	3049300	2655600	2565900	3324800	1303000	1467700	1108600	2134000	1826800	1170600	880730	946690	1889800	1552100	185270	1134900	926420
MEDN0366	LPE(16:0/0:0)	GP	LPE	452.3	453.286	[M-H]-	C21H44NO7P	5.645e+08	5.44364e+08	5.84099e+08	6.54288e+08	6.45633e+08	36013000	25619000	31312000	25366000	19965000	18364000	3055500	6402800	4983700	4061700	2937800	2122500	35685000	44396000	48835000	58418000	77698000	54663000	47733000	50784000	66846000	38452000	38218000	53142000
MEDN0546	13,14-Dihydro-15-keto-PGD2	Lipids	Oxidized lipids	351.217	352.225	[M-H]-	C20H32O5	9	9	9	9	9	9	9	9	9	9	9	3039000	2714700	2301000	1803600	2775800	2217600	9	9	9	9	9	9	9	9	9	9	9	9
MEDP1247	1-Deoxyvaleric-acid	Organic acid And Its derivatives	Organic acid And Its derivatives	235.2	234.162	[M+H]+	C15H22O2	529825	463806	507082	490074	441953	3516200	3749400	3735000	3680600	3695200	3806200	3023800	2793300	2853800	3076500	3081900	3393100	2477900	2640100	2223200	2451700	1945300	2446000	2406600	2388900	2193600	2629300	2428300	2357700
MEDN0594	m-Coumaric acid	Benzene and substituted derivatives	Phenolic acids	163.04	164.047	[M-H]-	C9H8O3	9	9	9	9	9	18189	106040	27836	10994	36868	86038	3012200	3157300	5399700	324030	3294500	6034400	9	9	9	9	9	9	9	9	9	9	9	9
MEDP0601	Spermidine	Alcohol and amines	Polyamines	146.2	145.158	[M+H]+	C7H19N3	978784	1.22984e+06	554692	914982	808051	4097200	3931100	4138900	4234200	5162200	6398600	2992000	2191800	3688700	4458300	2691000	1689300	3302600	4020600	4366400	6265100	4548500	4205100	3334200	4563800	5255200	2122500	5273100	6875000
MEDP0036	5-Oxoproline	Amino acid and Its metabolites	Amino acid derivatives	130	129.043	[M+H]+	C5H7NO3	3.59419e+08	3.11658e+08	2.95288e+08	1.84948e+08	2.51116e+08	1968600	1731600	1351200	1290100	1228200	952080	2961200	1168500	2121700	27322000	4476400	731060	17670000	21466000	13111000	18143000	15779000	17740000	28363000	15908000	26062000	17979000	21309000	21004000
MEDN0364	LPE(18:0/0:0)	GP	LPE	480.3	481.317	[M-H]-	C23H48NO7P	9.92758e+07	102542727	1.04608e+08	1.15002e+08	1.28544e+08	11002000	9258900	11405000	8646500	7278000	6582500	2914200	3598800	2633700	2482700	2859300	2495300	31311000	35606000	47919000	64097000	36922000	33015000	32780000	31238000	40088000	25841000	29176000	34130000
MEDN1191	1,2-epoxy-3-(p-nitrophenoxy) propane	Benzene and substituted derivatives	Benzene and substituted derivatives	194	195.053	[M-H]-	C9H9NO4	85615.9	54673.6	91922.7	9	9	165990	95460	63064	45336	145750	85917	2865200	7881200	8377300	1681700	3925800	7541500	292000	70227	288600	586910	610020	205040	52250	404080	230270	19588	82719	338120
MEDN0240	L-Gulonic-Lactone	Carboxylic acids and derivatives	Carboxylic acids and derivatives	177.04	178.048	[M-H]-	C6H10O6	9	9	9	9	9	1046000	1190800	1149100	1105800	1153800	1158200	2783900	2492000	2519700	2688800	2653400	2531500	124790	68075	238750	158810	83881	131340	142520	72776	91558	99519	81357	68738
MEDP0160	Adenosine	Nucleotide And Its metabolites	Nucleotide And Its metabolites	268.1	267.097	[M+H]+	C10H13N5O4	2.6266e+08	203341972	8.87267e+07	4.10895e+07	5.51588e+07	664220	1018000	1196400	730980	682160	852720	2530500	2648100	3578700	3745100	2636400	6178700	3004300	21375000	2991600	4459400	2182100	7254200	3258400	3060600	3854100	3716300	2365700	4550100
MEDP0013	L-Alanine	Amino acid and Its metabolites	Amino acids	90	89.048	[M+H]+	C3H7NO2	6.38594e+07	5.89442e+07	4.81179e+07	7.53148e+07	6.6156e+07	13716000	13768000	13237000	11820000	15878000	14482000	2436300	10432000	7895500	3977900	7367800	1936500	9639100	9290700	9959400	7380800	7354800	10741000	6156300	10667000	7282100	14429000	10853000	7107700
MEDN1235	L-2-amino-6-oximelic acid	Organic acid And Its derivatives	Organic acid And Its derivatives	188.1	189.064	[M-H]-	C7H11NO5	5.46181e+06	1.12668e+07	9.67862e+06	8.95728e+06	1.15006e+07	2195200	3707100	4244800	5167000	3273200	4068100	2375100	2344400	1475900	2775800	1740500	1689500	22929000	20232000	22301000	19859000	17844000	18277000	21543000	20688000	19373000	24909000	23447000	16577000
MW10011413	2-Amino-5-formylamino-6-(5-phospho-D-ribosylamino)pyrimidin-4(3H)-one	-	-	-	381.069	-	C10H16N5O9P	9	9	9	9	9	197420	966920	504570	426250	564060	546360	2360500	1283500	1621600	2617800	1669200	1551200	9	9	9	9	9	9	9	9	9	9	9	9
MEDP0275	Indole-3-Acetic Acid	Heterocyclic compounds	Indole and Its derivatives	176.1	175.063	[M+H]+	C10H9NO2	9	9	9	9	9	34678000	35884000	38090000	34994000	39431000	40427000	2329800	3893000	3534100	5310200	2698500	2779000	188330	123910	208140	409580	307980	227270	115040	105050	336230	82170	189160	421200
MWC10153072	D-Galactosamine 1-phosphate	-	-	258.038	259.046	[M-H]-	C6H14NO8P	9	9	9	9	9	1434200	1574900	1592000	2051000	1449500	1911500	2325500	2673100	3369000	5763300	2107900	1553700	9	9	9	9	9	9	9	9	9	9	9	9
MEDP1212	1,3-Dicyclohexylurea	Alcohol and amines	Polyamines	225.2	224.189	[M+H]+	C13H24N2O	484437	473673	390806	453043	462051	2112300	2096100	2105000	2171500	2149900	2117800	2306600	2303700	2355700	2378500	2266000	2299300	1730000	1544200	1366100	1515600	1463000	1629800	1585300	1578900	1462200	1570400	1327400	1544700
MEDP0061	N,N-Dimethylglycine	Amino acid and Its metabolites	Amino acid derivatives	104.1	103.063	[M+H]+	C4H9NO2	1.10253e+06	495153	875843	826231	1.48408e+06	5212400	9489900	9636600	5293300	8476400	8017800	2303300	1796800	2003000	2092200	1976800	3351900	17032000	19738000	16326000	18215000	15340000	12147000	25454000	18084000	34680000	14963000	16233000	32874000
MW10007465	Sedoheptulose 7-phosphate	-	-	-	290.04	-	C7H15O10P	9	9	9	9	9	2613300	4594100	3923100	3516600	3772400	3342000	2246000	2822700	2433600	2691500	2145700	1822200	9	9	9	9	9	9	9	9	9	9	9	9
MEDP0461	2-Methylguanosine	Nucleotide And Its metabolomics	Nucleotide and Its metabolomics	298.1	297.107	[M+H]+	C11H15N5O5	9	9	9	9	9	3417200	2157000	3671400	3125600	3481900	4060000	2231200	2025500	2610100	3565900	2247500	3171700	3918500	4793300	4936000	3415600	3133900	4887800	7494400	4643900	5190500	6054100	4546200	5997300
MEDP1348	LPC(16:1/0:0)	GP	LPC	494.3	493.317	[M+H]+	C24H48NO7P	203858598	2.96612e+08	192363951	2.52201e+08	4.73247e+08	51045	28812	36775	62892	26575	38125	2204200	2683400	2538000	1610900	1664500	477280	345950	718900	927550	844090	6197200	762960	428350	1221000	1566700	434620	520120	1327600
MEDP1161	Creatine phosphate	Nucleotide And Its metabolomics	Nucleotide and Its metabolomics	212.043	211.036	[M+H]+	C4H10N3O5P	9	9	9	9	9	2345800	2002700	2299500	2291800	2203200	2226700	2197900	2441400	2264600	1934900	2723500	1710300	2321200	2630900	2270200	1864400	2070300	2032300	1959000	2114100	1814000	1868000	1864500	1899100
MW10144299	(Z)-6-Octadecenoic acid	-	-	-	282.256	-	C18H34O2	9	9	9	9	9	9	9	9	9	9	9	2185400	1602300	3790800	651620	2087400	4353600	9	9	9	9	9	9	9	9	9	9	9	9
MEDP1077	2'-O-methyladenosine	Nucleotide And Its metabolites	Nucleotide And Its metabolites	348.1	281.112	[M+H]+	C11H15N5O4	7.05679e+07	3.42746e+08	4.27744e+08	2.84776e+08	2.71718e+08	2330700	2673000	3006200	3093500	2017200	1727100	2167000	4046900	1511300	3417700	2811300	2715400	226110	38150000	170090	211040	194550	4434300	654840	327310	1671500	834070	454690	1208400
MEDP0159	Adenine	Nucleotide And Its metabolites	Nucleotide And Its metabolites	136.1	135.055	[M+H]+	C5H5N5	3.22869e+07	2.43864e+07	1.00711e+07	9.31332e+06	1.45947e+07	17162000	13380000	15662000	18268000	17711000	14994000	2157600	4028600	3795800	4750100	2387900	2998400	19854000	14466000	18880000	14437000	16566000	18947000	9630500	13678000	14185000	8404500	12643000	11698000
MW10138068	5-Methyltetrahydrofolate	-	-	-	459.187	-	C20H25N7O6	9	9	9	9	9	57124	16695	36365	77239	78359	59503	2136900	2132900	1838400	720530	2217300	910620	313660	166870	538990	1778700	755920	248790	48979	240570	869920	122140	123480	223530
MEDP0363	Biopterin	Heterocyclic compounds	Pteridines and derivatives	238.1	237.086	[M+H]+	C9H11N5O3	537116	3.49813e+06	1.2326e+06	1.15193e+06	2.12179e+06	989460	840080	720710	645490	1090700	763070	2134000	2017900	1569900	2427500	1760000	2313400	3925600	4073100	3810600	5066900	4712100	3562800	3113900	2338200	3178700	3661100	3095900	3241000
MEDP1126	(R)-(-)-2-phenylglycine	Amino acid and Its metabolites	Amino acid derivatives	120.1	137.084	[M-H2O+H]+	C8H11NO	1.21351e+07	5.79315e+06	5.56867e+06	6.60168e+06	4.70883e+06	30935000	17356000	27239000	29194000	28516000	28124000	2088400	5275600	5133900	4535400	2232000	2472500	47863000	28708000	57159000	109050000	47242000	54353000	27313000	36708000	38706000	19749000	34253000	25972000
MEDP0336	LPC(0:0/14:0)	GP	LPC	468.3	467.301	[M+H]+	C22H46NO7P	3.43915e+06	6.45105e+06	4.66946e+06	7.75333e+06	1.00697e+07	291070	353730	355530	361140	298750	262770	2006100	8279400	15014000	2950700	4070700	1372100	567570	731390	1515400	1043300	5469900	1005000	460590	2668200	1656500	486490	1002100	1890000
MEDN1236	Cyclic ADP ribose	Nucleotide And Its metabolites	Nucleotide And Its metabolites	540.1	541.061	[M-H]-	C15H21N5O13P2	2.41825e+06	1.76517e+06	2.44783e+06	1.56576e+06	3.27234e+06	1829700	2828900	1660600	2276700	2051100	2268900	1995900	2082800	1733000	2482200	1553600	2086400	5903500	4430900	3758000	4474200	5170900	6597500	5529600	6160400	4740900	7197800	6784700	4672600
MEDP0387	L-Homoarginine	Amino acid and Its metabolites	Amino acids	189	188.127	[M+H]+	C7H16N4O2	147845	89064.6	179902	107701	175754	2804700	2762500	3853700	2879900	3227400	3867200	1951700	1974800	2100100	2956100	1812200	2749900	2851600	1712100	3210900	5808800	4075200	1884700	1085700	2713400	2729900	792670	2117200	3941700
MEDN0092	3,4-Dihydroxybenzeneacetic Acid	Benzene and substituted derivatives	Phenolic acids	167.1	168.042	[M-H]-	C8H8O4	390022	225715	1.64956e+06	266939	336228	9	9	9	9	9	9	1893700	873380	2929800	1096000	1325800	869090	3725500	4079000	3337600	4637100	4595100	3463700	5047900	3789900	3926500	5089200	4090500	7370400
MEDN0415	2-(Formylamino)Benzoic Acid	Benzene and substituted derivatives	Phenolic acids	164.035	165.043	[M-H]-	C8H7NO3	9	9	9	9	9	9	9	9	9	9	9	1882100	2858300	3526800	1619200	3509500	2840700	64987000	25219000	46313000	9821900	423550	4582400	23508000	31184000	46938000	382140	8272200	60269000
MWC10005509	Isovaleryl-L-carnitine	-	-	246.17	245.163	[M+H]+	C12H23NO4	9	9	9	9	9	13326000	14702000	18717000	12030000	15536000	17774000	1848600	2498300	2114600	2682700	2327200	3831300	9	9	9	9	9	9	9	9	9	9	9	9
MWC10148962	Dihydrofolic acid	-	-	462.154	443.155	[M+F]-	C19H21N7O6	9	9	9	9	9	1706900	2549500	4953600	1993600	2834000	3281000	1830800	1225800	547480	820370	344060	1485900	9	9	9	9	9	9	9	9	9	9	9	9
MEDN0288	3,7-Dimethyluric Acid	Amino acid and Its metabolomics	Amino acid derivatives	195.052	196.06	[M-H]-	C7H8N4O3	9	9	9	9	9	106600	143340	129610	107070	146530	77046	1824400	846830	983160	1034000	737890	1105700	289580	265130	1224700	10558000	9916500	301710	176010	300110	2020200	357700	298880	1401700
MEDP0067	N-Acetylmannosamine	Carbohydrates and Its metabolites	Sugars	222	221.09	[M+H]+	C8H15NO6	1.40211e+06	1.68616e+06	2.21453e+06	2.08379e+06	1.62056e+06	1669300	1036300	1242300	1127700	1063500	1529900	1780600	1246400	1271500	925180	1241100	957620	6822400	6809900	6585900	7638700	7712100	4974300	5489500	6821400	8504100	7266900	7535700	5386000
MW10010282	17alpha,21-Dihydroxypregnenolone	-	-	-	348.23	-	C21H32O4	9	9	9	9	9	1848700	2341600	2305800	1965900	2078400	1492600	1779700	1751100	1910700	1648200	1429600	650900	9	9	9	9	9	9	9	9	9	9	9	9
MEDN1193	Acetaminophen	Benzene and substituted derivatives	Phenolics	150.056	151.063	[M-H]-	C8H9NO2	9	9	9	9	9	106480	55432	46016	26688	89578	56263	1761200	4949100	5007700	1081000	2391200	4617700	191990	44231	192030	359900	413190	113280	26792	229770	146150	15808	78651	247020
MEDN0478	Aminomalonic Acid	Organic acid And Its derivatives	Organic acid And Its derivatives	118	119.022	[M-H]-	C3H5NO4	1.65617e+06	524110	594607	448578	419527	4594800	2277300	4509500	4510600	3102300	2925900	1750300	2577000	2509200	2590400	1739100	1567500	2516100	3292800	3225500	7235300	9806900	3331700	2408500	2071100	5564900	2952300	3107300	5161900
MEDP0844	Furfuryl alcohol	Alcohol and amines	Alcohols	99	98.0368	[M+H]+	C5H6O2	9	9	9	9	9	1009000	898610	1136400	954050	1008400	1280800	1747200	670350	2096800	725330	1753500	621710	9	9	9	9	9	9	9	9	9	9	9	9
MWC10150196	L-Glu-L-Tyr	-	-	309.118	310.116	[M-H]-	C14H18N2O6	9	9	9	9	9	9	9	9	9	9	9	1733100	1904900	1435600	708560	2167900	867770	9	9	9	9	9	9	9	9	9	9	9	9
MEDN0317	Hippuric Acid	Organic acid And Its derivatives	Organic acid And Its derivatives	178.1	179.058	[M-H]-	C9H9NO3	1.53571e+06	777328	584241	502825	330682	525000	437940	329690	351100	727700	553590	1722800	1972000	8931200	523260	5904300	1877700	1052300	330420	991410	1369800	2561500	716800	294300	363380	2402500	356810	355290	2346700
MWL0000358	Di(2-ethylhexyl) phthalate	-	-	-	390.277	-	C24H38O4	9	9	9	9	9	2251000	1955200	2215300	1835300	2269100	2004100	1710400	1512900	2074200	2128900	1973700	2175300	9	9	9	9	9	9	9	9	9	9	9	9
MEDP0006	L-Glycine	Amino acid and Its metabolites	Amino acids	76	75.032	[M+H]+	C2H5NO2	461578	369966	252124	285109	225661	2691800	2217000	1669000	1692100	2562400	1922800	1686500	437740	513220	1844000	1014400	1493900	1576900	1299200	1359600	1576200	1578300	1235800	1623100	1360200	1225900	1411400	2102600	1070700
MEDP1395	Carnitine C17:0	FA	CAR	414.4	414.358	[M+H]+	C24H47NO4	82602.1	101515	68296.2	75027.7	66044.5	1515300	1224700	1720100	1292500	1358100	1937800	1667800	1473600	690900	2217000	1312600	1924700	5726500	5222100	5639700	6576000	2984100	6573600	4463900	4690500	5940700	3389800	4439200	6149700
MW10017114	3-Phenylpropanal	-	-	-	134.073	-	C9H10O	9	9	9	9	9	2332700	2406100	2294100	2376800	2310400	2303300	1649600	1373900	1498800	1540900	1571100	1677400	1590300	1406200	1505100	1364100	1524200	1312400	1341300	1602200	1355500	1361000	1439200	1365600
MEDN1005	Phosphoenolpyruvate	Organic acid And Its derivatives	Phosphoric acids	167	167.982	[M-H]-	C3H5O6P	1.8881e+07	1.11767e+07	1.67044e+07	3.14863e+07	2.17796e+07	3442800	3932000	3353400	2295900	4374000	4836900	1647800	2349200	3063900	4687900	2377000	2377700	287160	111180	122900	165820	79408	161540	90081	148800	148850	128760	111280	77966
MW10001954	4-Imidazolone-5-propionic acid	-	-	-	156.053	-	C6H8N2O3	9	9	9	9	9	24811000	5318200	21767000	17233000	16457000	15185000	1610300	8766500	7454900	4341400	5370300	1419200	9	9	9	9	9	9	9	9	9	9	9	9
MW10063911	3-Hydroxycapric acid	-	-	-	188.141	-	C10H20O3	9	9	9	9	9	9	9	9	9	9	28718	1574100	1243300	621320	379800	1505100	920680	9	9	9	9	9	9	9	9	9	9	9	9
MEDN0018	L-Serine	Amino acid and Its metabolomics	Amino acids	104.035	105.043	[M-H]-	C3H7NO3	9	9	9	9	9	6133000	10464000	16682000	11820000	5991500	10648000	1537700	10717000	5544100	2035300	14678000	3363900	2662800	2146000	3047200	5907700	4678700	5035200	3736500	2062000	3489200	4334200	3562100	1915100
MEDP1178	Methylamine	Alcohol and amines	Amines	141.1	140.106	[M+H]+	C6H12N4	9	9	9	9	9	1284900	1340300	1281100	1389400	1270100	1370000	1507400	1435800	1478100	1437700	1422900	1513500	9	9	9	9	9	9	9	9	9	9	9	9
MEDP0519	L-Norleucine	Amino acid and Its metabolites	Amino acids	132.1	131.095	[M+H]+	C6H13NO2	2.84149e+07	1.18767e+07	1.9367e+07	2.03237e+07	1.60796e+07	32811000	25090000	32610000	24909000	31934000	29234000	1427300	2991100	2656700	3092900	2018000	1589500	9	9	9	9	9	9	9	9	9	9	9	9
MW10126653	N-undecanoyl-L-Homoserine lactone	-	-	-	269.199	-	C15H27NO3	9	9	9	9	9	31611	41330	195930	236560	4094.7	77541	1409900	1775800	793440	1471400	1100200	575360	9	9	9	9	9	9	9	9	9	9	9	9
MEDP0177	Thymine	Nucleotide And Its metabolites	Nucleotide And Its metabolites	127	126.043	[M+H]+	C5H6N2O2	109024	63205.5	54292.9	65551.1	110638	115530	158420	678110	104620	159440	119460	1404700	95647	416660	1411700	370420	564890	1637700	3256000	3232700	3122000	2867800	2206500	1299800	1478200	2085300	4210300	2300200	2651600
MEDP0012	L-Ornithine	Amino acid and Its metabolites	Amino acids	133	168.067	[M-Cl]+	C5H13ClN2O2	1.57952e+06	481813	612253	782052	444409	248130	292220	307210	486330	966060	179010	1402400	963580	2456800	1548600	2744800	3286800	2587900	2254900	6107500	3777100	1283400	1398100	2346000	2205200	4901100	2648400	1763200	4069700
MEDP1440	Carnitine C5:0	FA	CAR	246.2	246.17	[M+H]+	C12H23NO4	369777	220681	9	176508	188854	9593600	10673000	13894000	8515700	11595000	12286000	1364500	1842200	1699400	1870500	1750600	2708200	20992000	12998000	26811000	39708000	24637000	18913000	10432000	16062000	29026000	19517000	15226000	35836000
MEDN0656	Indoleacetaldehyde	Heterocyclic compounds	Indole and Its derivatives	158.1	159.068	[M-H]-	C10H9NO	1.48136e+07	1.05829e+07	1.25845e+07	1.38204e+07	1.25926e+07	17904000	16013000	18400000	16080000	18820000	17510000	1355000	2496100	2120000	2998300	1524900	1626000	203990	48970	168220	141350	188290	171540	90461	98015	97320	39543	117660	78357
MEDN0593	D-Malic acid	Organic acid And Its derivatives	Organic acid And Its derivatives	133	134.022	[M-H]-	C4H6O5	1.26588e+06	1.48075e+06	2.96542e+06	1.21388e+06	1.79713e+06	21307000	11575000	16243000	10940000	15307000	13354000	1331700	15778000	24354000	4776300	6799900	3737200	15873000	20606000	19368000	16639000	12101000	15777000	10412000	15726000	13311000	20306000	16727000	15844000
MEDP0047	Histamine	Alcohol and amines	Polyamines	112.1	111.08	[M+H]+	C5H9N3	2.11784e+06	1.07899e+07	9.57082e+06	4.13564e+06	7.95346e+06	2470500	2477500	2413300	3037000	2006400	2877600	1304900	1184000	1210000	1678600	870790	1524700	7538600	4835500	6000200	7205100	3714300	4869200	6001600	6405400	7902000	5697300	3902900	5366500
MEDP0065	N-Acetyl-L-Glutamic Acid	Amino acid and Its metabolites	Amino acid derivatives	190.1	189.064	[M+H]+	C7H11NO5	1.75502e+06	5.15426e+06	3.75782e+06	3.28101e+06	6.1172e+06	2339400	2651200	2349900	3175400	2166100	2695600	1303000	1361500	1275700	1504100	1133000	987650	6736000	7592900	5471500	4665000	5517000	6270200	8385400	8695700	6333900	11280000	7895800	5106500
MEDP1333	LPC(0:0/20:4)	GP	LPC	544.3	543.332	[M+H]+	C28H50NO7P	1.71661e+06	1.992e+06	1.44284e+06	1.03555e+06	2.25155e+06	46252	31684	32509	34321	37807	40390	1298100	1522500	1754000	2110500	2039800	1759700	59130	124940	82372	147830	146430	125410	119950	148370	150430	103390	109320	160290
MEDN1145	P-chlorophenylalanine	Benzene and substituted derivatives	Phenolic acids	198.032	199.04	[M-H]-	C9H10ClNO2	9	9	9	9	9	3264300	3137400	2326100	2875200	3532100	1925200	1271800	1120700	837480	2286800	1036400	3388600	5921800	6837200	5491500	5571400	6082900	6104800	6689400	5678000	5492700	7528700	7085000	4738600
MW10127752	10-hydroxy-2E-decenoic acid	-	-	-	186.126	-	C10H18O3	9	9	9	9	9	47275	40455	28137	22218	16206	38797	1269800	2828200	994910	1615200	1772400	948150	9	9	9	9	9	9	9	9	9	9	9	9
MEDP0514	Thiamine	CoEnzyme and vitamins	CoEnzyme and vitamins	265.1	265.112	[M]+	C12H17N4OS+	5.31258e+06	1.02489e+06	2.77488e+06	873180	3.78688e+06	3985000	4085400	4854400	4360000	4009000	4533400	1260400	2115700	1732900	1762400	942310	1937200	9892200	11521000	11383000	12283000	12191000	13329000	11252000	12140000	7202300	1050900	11889000	6180000
MEDP1033	Benzaldehyde	Benzene and substituted derivatives	Benzene and substituted derivatives	107	106.042	[M+H]+	C7H6O	2.06579e+07	9.82281e+06	8.97608e+06	1.04257e+07	7.77641e+06	7610900	4557200	6697000	7329000	7388700	6965700	1172600	1955200	1916600	1886000	1213100	1347800	11443000	7816000	13297000	21280000	11534000	13148000	7715300	9008200	9843800	6247900	9432200	7504400
MW10008617	Octadec-9-ene-1,18-dioic-acid	-	-	-	312.23	-	C18H32O4	9	9	9	9	9	785260	840350	956070	938290	981450	1031800	1160000	1093600	1275800	1240500	1331100	1352500	9	9	9	9	9	9	9	9	9	9	9	9
MW10150375	Cinnabarinic acid	-	-	-	300.038	-	C14H8N2O6	9	9	9	9	9	9	9	9	9	9	9	1092900	6091400	1831200	1447400	2050100	12874000	6911100	457260	1156900	312970	85603	1542600	551790	924920	5900600	42719	90686	1257500
MEDP1447	Octadecyl monoenamide	Lipids	Fatty acyls	282.28	281.271	[M+H]+	C18H35NO	9	9	9	9	9	868340	343870	683610	1430900	716380	773970	1086800	1120400	725140	722880	904320	1070800	9	9	9	9	9	9	9	9	9	9	9	9
MEDP1439	Carnitine C5:0 Isomer	Lipids	Carnitines	246.17	246.17	[M+H]+	C12H23NO4	9	9	9	9	9	8205300	9832300	11741000	7444000	10129000	11046000	1083900	1453900	1440100	1492900	1375800	2326500	19280000	11350000	24608000	35962000	21949000	16993000	9441500	14771000	25376000	16390000	12730000	30805000
MEDN1150	Indole-3-carboxylic acid	Heterocyclic compounds	Indole and Its derivatives	160	161.048	[M-H]-	C9H7NO2	2.14905e+06	1.32874e+06	1.06248e+06	1.76716e+06	1.71654e+06	171220	145980	166530	151480	137610	170030	1083400	971200	829620	361840	1568300	215940	2971900	1828200	2571600	3728900	3109500	3316600	2954900	1702700	3083900	2107100	1510800	2414500
MW10137732	LPA 18:2	-	-	-	434.243	-	C21H39O7P	9	9	9	9	9	26561	37128	32057	28012	45926	34601	1071800	1315600	1521200	1197700	1197700	701540	275220	407710	504920	665230	1183400	446260	475550	761780	763500	354580	484440	692300
MEDN0533	Xanthosine	Nucleotide And Its metabolites	Nucleotide And Its metabolites	283.1	284.076	[M-H]-	C10H12N4O6	1.7329e+06	2.0171e+06	1.17629e+06	1.10452e+06	2.55891e+06	3948200	1281700	2274300	804320	2369500	1290900	1059500	1169500	1518500	1038000	1494700	985960	5752000	6058700	6892700	9646100	3617400	4487800	5166600	4436400	4630500	1629800	3615500	4499900
MEDP0020	L-Methionine	Amino acid and Its metabolites	Amino acids	150	149.051	[M+H]+	C5H11NO2S	9.71005e+06	5.42546e+06	2.39283e+06	2.59929e+06	4.56616e+06	11371000	7113500	5381200	5012800	9875500	7020200	1053600	1443600	1008900	1868100	1396300	1179800	22909000	31829000	29540000	37253000	9022100	17137000	18577000	35274000	21642000	14267000	21118000	21011000
MW10005477	Guanidinoproclavaminic acid;Guanidinoproclavaminate;Amidinoproclavaminate	-	-	-	244.117	-	C9H16N4O4	9	9	9	9	9	4179300	1810100	1677300	2673400	2990100	2108100	1028700	217390	327360	552470	458470	1184800	213800	83982	252580	480760	108960	153950	108500	36910	291120	42836	55513	103110
MEDN0285	2-Methylsuccinic Acid	Organic acid And Its derivatives	Organic acid And Its derivatives	131	132.042	[M-H]-	C5H8O4	394683	325341	255951	149520	310171	43263000	103580000	54882000	30934000	91020000	102160000	1021900	1404900	1436400	2733400	1229300	830680	2715800	1199100	4323000	6510100	4596600	2073000	2745100	1798600	6422700	808390	1080900	2833600
MWL0000452	p-aminoequuric acid	-	-	-	194.069	-	C9H10N2O3	9	9	9	9	9	202740	153590	142730	104930	123840	155980	1015700	604160	580500	1160900	968520	3687700	24788000	15738000	34672000	24524000	7254500	13797000	14103000	35463000	26530000	1047600	13450000	43088000
MEDN0506	N-Acetylglucosamine 1-Phosphate	Carbohydrates and Its metabolites	Phosphate sugars	300	301.056	[M-H]-	C8H16NO9P	1.35752e+06	993191	673284	1.30387e+06	1.13075e+06	3617700	4580800	3343900	4444300	5247000	4128200	995810	1570600	1309600	2226800	1178600	1355100	1566700	2556200	3890200	2820200	2030500	2732100	2687200	1983200	3985600	1548400	2635100	4121900
MEDP0350	Lysopc 20:1	Lipids	Lysophospholipids	550.37	549.37	[M+H]+	C28H56NO7P	9	9	9	9	9	103000	104090	133080	101500	104470	89188	995550	1760800	1704600	1782400	1341500	706980	424860	359820	437330	520910	701400	415020	412290	388510	428910	172410	267270	332170
MEDP1032	Salicylaldehyde	Benzene and substituted derivatives	Benzene and substituted derivatives	105.034	122.037	[M-H2O+H]+	C7H6O2	9	9	9	9	9	803970	652780	453150	629150	1137900	807130	988370	2713800	2192000	632830	1610700	2996200	1656200	314780	1708700	2401500	4776100	1450600	320870	682210	3704600	556340	397050	3912000
MW10008513	13(S)-HpOTrE	-	-	-	310.214	-	C18H30O4	9	9	9	9	9	7151.3	2285.7	8394.2	8600.6	3133.8	10119	986940	6102500	1216800	758840	588680	9371700	7081900	6735700	8396700	8608400	4784100	7914100	6680200	9072800	7590700	9267200	10949000	9413200
MEDP0246	Nicotinic Acid	CoEnzyme and vitamins	CoEnzyme and vitamins	124	123.032	[M+H]+	C6H5NO2	5.95308e+07	5.24984e+07	3.59174e+07	4.16141e+07	4.80587e+07	1892600	1513400	2487900	1927600	1386600	1699700	976940	1467300	1133200	888660	654550	3059500	15924000	8361900	17485000	11193000	7163700	11331000	10540000	12671000	16153000	6402900	8290300	25081000
MEDN0606	5-Methoxytryptophol	Heterocyclic compounds	Indole and Its derivatives	190.087	191.095	[M-H]-	C11H13NO2	9	9	9	9	9	10128000	6722500	10158000	6196600	5359600	8031100	970880	597480	175480	1207500	227830	735720	33522000	19804000	31420000	21473000	1179800	12881000	21230000	32600000	14240000	3641800	13824000	13484000
MW10126624	L-phenylalanyl-L-proline	-	-	-	262.132	-	C14H18N2O3	9	9	9	9	9	2350000	2232500	1459300	1966300	2715900	1788200	939810	2125400	3905700	4974800	2586100	1218700	9	9	9	9	9	9	9	9	9	9	9	9
MEDP1062	Thioacetic acid-S-methyl ester	Aldehyde,Ketones,Esters	Esters	91.1	90.0139	[M+H]+	C3H6OS	9	9	9	9	9	6841000	6890900	6937900	7622000	6245600	6842900	936880	2382100	1498900	2437200	850720	1504300	9	9	9	9	9	9	9	9	9	9	9	9
MEDN0383	FFA(18:2)	FA	FFA	279.2	280.24	[M-H]-	C18H32O2	760772	2.52562e+06	9	861724	1.63644e+06	622620	873020	519350	612400	520850	467370	933810	1579200	1684800	1779700	1484900	957290	18333000	18588000	31647000	35411000	30432000	21581000	19581000	22443000	31582000	18811000	20148000	26720000
MEDN0224	D-Trehalose	Carbohydrates and Its metabolites	Sugars	341.1	342.116	[M-H]-	C12H22O11	2.81165e+06	1.02894e+06	2.95616e+06	2.86463e+06	1.71273e+06	4372000	6829800	2936600	4818100	4889600	4621100	930360	1641000	1550600	882150	1247500	576240	261540	76053	817930	438790	1647900	2842100	92618	366250	375550	2210000	751790	452320
MEDP0658	Ethyl-dodecanoate	Alcohol and amines	Amines	229.1	228.209	[M+H]+	C14H28O2	625742	698917	662928	566923	612328	759980	710870	873860	693260	807990	694280	930050	822180	829060	892350	766780	910770	1312300	1279300	1029800	1029200	1325900	1075400	1089700	1188600	1122200	1045100	1112900	1190200
MEDP1171	Butenoyl-PAF	Others	Others	550.4	549.379	[M+H]+	C28H56NO7P	475956	1.64824e+06	1.03808e+06	2.65564e+06	3.31285e+06	93534	106310	123520	111070	97163	82485	929890	1523100	1573500	1672100	1006000	725080	421510	343200	569910	552980	736210	401840	458600	430320	461620	177240	234580	367560
MEDP0498	Lysopc 18:3	Lipids	Lysophospholipids	518.3	517.317	[M+H]+	C26H48NO7P	9	9	9	9	9	351480	462070	642900	504220	547480	506490	918660	2541900	3483700	1097500	1046800	551600	242420	513620	556550	629870	1714400	418290	409080	1038500	939860	471100	584870	941930
MEDN1041	9(S)-HpOTrE	Lipids	Oxidized lipids	309.207	310.214	[M-H]-	C18H30O4	9	9	9	9	9	6648.8	12666	7414.3	9780.4	6752.7	7104.6	917940	5840600	1203700	720890	565400	9483900	1346200	1510600	1869400	1280900	2278800	2403300	2930300	1867100	867160	1802800	1189800	1502900
MEDN1055	D-Calcium Pantothenate	CoEnzyme and vitamins	CoEnzyme and vitamins	437.2	438.221	[M-H]-	C18H34N2O10	1.02416e+07	7.03621e+06	3.73471e+06	6.13928e+06	6.00204e+06	3204500	2210300	2656700	2036700	3535700	3226800	909160	706840	549340	1737800	838490	1337100	21021000	8739800	16790000	28653000	31840000	30908000	5722400	11321000	19581000	8332600	9693100	12619000
MW10000388	Aniline	-	-	-	93.0578	-	C6H7N	9	9	9	9	9	7958000	7843900	8092800	4543500	4808000	7207200	900760	475960	179730	774220	247280	568430	9	9	9	9	9	9	9	9	9	9	9	9
MEDP1064	9-Fluorenol	Alcohol and amines	Alcohols	183.077	182.073	[M+H]+	C13H10O	9	9	9	9	9	768360	697480	721410	779600	791530	765110	896510	856000	905610	921380	853830	903440	2960200	2972600	2649600	2783900	2400100	2044700	2667000	2860900	2351600	2210600	2567200	2501600
MEDN0318	Homogentisic Acid	Amino acid and Its metabolites	Amino acid derivatives	167	168.042	[M-H]-	C8H8O4	128459	158773	244683	148878	119095	28313	40995	50944	25697	36552	27124	890620	1513600	715310	1073800	1257600	1379900	2075200	1927800	2099000	17581000	403280	1823900	885450	5153100	20823000	1104500	1412000	18887000
MW10005902	2-Amino-4-hydroxy-6-(D-erythro-1,2,3-trihydroxypropyl)-7,8-dihydropteridine;Dihydroneopterin;7,8-Dihydroneopterin	-	-	-	255.097	-	C9H13N5O4	9	9	9	9	9	12459000	16833000	10438000	11077000	15275000	12725000	871040	396100	508770	896010	796680	523320	9	9	9	9	9	9	9	9	9	9	9	9
MW10004977	Xylitol 5-phosphate;D-Xylitol 5-phosphate	-	-	-	232.035	-	C5H13O8P	9	9	9	9	9	2790300	7610800	3324900	4533800	4851600	4694600	851730	2016200	3740200	3045800	1728600	2748200	9	9	9	9	9	9	9	9	9	9	9	9
MEDP0535	Triethyl phosphate	Organic acid And Its derivatives	Phosphoric acids	183.071	182.071	[M+H]+	C6H15O4P	9	9	9	9	9	722620	673060	733240	780610	742930	749910	847000	830690	836190	874060	855710	824970	3528200	3592600	3642500	3293000	3053300	2908900	3180900	3255300	3385100	3289900	3086400	3263500
MW10001718	Dopamine quinone	-	-	-	151.063	-	C8H9NO2	9	9	9	9	9	93192	122840	172560	126680	113870	160510	839450	469570	255650	1059800	490230	376290	9	9	9	9	9	9	9	9	9	9	9	9
MW10137664	Glu-Phe	-	-	-	294.122	-	C14H18N2O5	9	9	9	9	9	7217400	6495200	13172000	6258500	6492600	9513200	839430	3400300	2655400	1701400	895400	1404000	1523400	2046100	1625200	1061000	837780	1476500	932890	755300	938400	1361900	1411900	619590
MW10004820	L-Arogenate;L-Arogenic acid;Pretyrosine	-	-	-	227.079	-	C10H13NO5	9	9	9	9	9	9	9	9	9	9	2067.7	839430	1075900	383240	234820	703770	190040	308540	500400	907860	328380	180330	204260	1195900	217880	1254700	51515	717520	83844
MEDN0741	Methanesulfonic acid	Organic acid And Its derivatives	Sulfonic acids	95	95.9881	[M-H]-	CH4O3S	2.8998e+06	2.55199e+06	2.35895e+06	2.92117e+06	1.98491e+06	1103000	1064800	1044600	1239900	894220	1158900	838510	724370	817340	1146600	578250	1285000	2817400	1647600	2156300	1794700	6781900	3233100	2783400	1831100	4706800	1124700	1848400	2887300
MEDP0085	Tyramine	Benzene and substituted derivatives	Benzene and substituted derivatives	138.084	137.084	[M+H]+	C8H11NO	9	9	9	9	9	26776	20629	31379	28870	10735	29403	836910	1311300	387470	946480	679990	963990	39496	85185	62677	20201000	360890	38714	73538	95923	239710	67066	75964	274270
MW10128251	PE(19:1(9Z)/0:0)	-	-	-	493.317	-	C24H48NO7P	9	9	9	9	9	308700	373950	384840	300150	362310	354200	828430	3855200	3778500	1143500	583460	792110	899290	1410100	1099500	1288300	1432200	709850	1192100	992520	1608800	857940	798920	1219500
MEDP0821	6-Methylnicotinamide	Heterocyclic compounds	Pteridines and derivatives	137.1	136.064	[M+H]+	C7H8N2O	31617793	2.13631e+07	7.67636e+06	8.34199e+06	1.2825e+07	2793700	1334600	2211100	1527500	1366800	2175800	794400	1138900	590560	1154200	986000	866630	9494900	8460000	10529000	12343000	4706800	9775700	8854500	7042000	8048000	9981600	7486700	7016600
MEDP1093	Allopurinol	Nucleotide And Its metabolites	Nucleotide And Its metabolites	137	136.038	[M+H]+	C5H4N4O	1.53781e+08	9.58122e+07	3.54201e+07	3.99323e+07	5.50108e+07	2138800	1149900	1338700	1198600	1169400	1832600	779460	1004200	460200	1199100	776830	558630	6693900	5009500	6197800	8747800	2934800	4979300	6230700	4484200	3461300	6417400	4250700	3623900
MEDP1146	Hemolytic PAF C-18	Lipids	Lysophospholipids	510.391	509.385	[M+H]+	C26H56NO6P	9	9	9	9	9	245850	271730	139800	313690	161860	119840	767250	239030	212270	928430	289720	478700	714040	503280	780960	762550	402530	449470	577240	476520	579370	343940	363530	535220
MEDP0509	trans-3-Indoleacrylic Acid	Organic acid And Its derivatives	Organicacid and Its derivatives	188.071	187.063	[M+H]+	C11H9NO2	9	9	9	9	9	46012000	27210000	45417000	30458000	39837000	38388000	752860	2533900	2032900	1800400	1552800	813270	9	9	9	9	9	9	9	9	9	9	9	9
MW10004625	N5-Phenyl-L-glutamine;gamma-Glutamylanilide	-	-	-	222.1	-	C11H14N2O3	9	9	9	9	9	1400700	1446600	1416400	976170	1361000	1418300	734080	1633100	1264800	1207000	1247300	1476300	9	9	9	9	9	9	9	9	9	9	9	9
MEDN1239	5-O-(1-carboxyvinyl)-3-phosphate	Organic acid And Its derivatives	Phosphoric acids	323.028	324.025	[M-H]-	C10H13O10P	9	9	9	9	9	5025200	5559600	5921600	4337400	7085800	5856700	733290	2667700	7820800	2398600	1210100	1383500	9	9	9	9	9	9	9	9	9	9	9	9
MEDP0174	Purine	Nucleotide And Its metabolites	Nucleotide And Its metabolites	121	120.044	[M+H]+	C5H4N4	7.40828e+06	3.33343e+06	3.04668e+06	3.51032e+06	2.64102e+06	1924400	1315600	1717400	1762700	1808700	1813000	729940	830430	824480	861720	745190	764110	136860	73927	345990	664300	833960	65990	139210	134710	484190	120820	70859	438950
MEDP1251	2-Mercaptobenzothiazole	Heterocyclic compounds	Heterocyclic compounds	167.994	166.986	[M+H]+	C7H5NS2	9	9	9	9	9	601310	626680	675880	712740	792440	760740	706450	725510	860450	836260	868880	951590	169070	169300	172930	203070	162700	163630	176630	164340	195220	225580	205090	185490
MW10013421	gamma-L-Glutamyl-S-(hercyn-2-yl)-L-cysteine S-oxide	-	-	-	462.166	-	C17H28N5O8S	9	9	9	9	9	8492.8	13431	10946	10857	18482	21559	704230	1053300	787320	727290	871600	140180	9	9	9	9	9	9	9	9	9	9	9	9
MEDP1096	1,2-dodecanoyl PC	Lipids	Fatty acyls	548.4	548.353	[M-H2O+H]+	C28H56NO8P	9	9	9	9	9	13750	22662	14963	12695	21970	14393	686880	1123000	1178100	773290	872200	950290	67903	66869	75272	101560	278100	52875	60541	93103	91692	68792	86774	123740
MEDN0237	D-Glucoronic Acid	Carbohydrates and Its metabolites	Sugar acids	193	194.043	[M-H]-	C6H10O7	154601	420593	477966	320596	503942	1299800	1187100	875860	872290	986190	1057200	685410	778670	1052600	703260	642640	868340	1006100	1046100	1122700	1096200	585480	952620	1659500	782440	714100	611370	824950	1068800
MEDP0898	Pyridoxal	Heterocyclic compounds	Pteridines and derivatives	168.3	167.058	[M+H]+	C8H9NO3	151557	146048	395644	191326	262607	1849400	1288500	1287100	1867400	2333600	1493100	674240	119660	226960	351780	590800	230490	663530	930690	892750	638130	1109000	1218000	656540	797070	1131500	623130	804540	465310
MEDP0161	Adenosine 5'-Diphosphate（ADP）	Nucleotide And Its metabolites	Nucleotide And Its metabolites	428	427.029	[M+H]+	C10H15N5O10P2	741149	814811	1.1071e+06	639457	796208	475710	554060	336480	575480	694690	431290	672730	623460	514300	753110	722120	896970	4800200	20201000	4488000	4186500	4607000	19044000	6182900	5225000	11074000	7127800	4733900	7253200
MWC10152750	Glycerophosphate	-	-	171.007	172.014	[M-H]-	C3H9O6P	9	9	9	9	9	13264000	15935000	6449900	13408000	16352000	10350000	670320	3352200	6252200	1544100	1700600	1278900	9	9	9	9	9	9	9	9	9	9	9	9
MW10013344	5,10-Methylene-THF	-	-	-	457.171	-	C20H23N7O6	9	9	9	9	9	52653	130540	162950	133050	167860	128360	666070	629290	558740	387860	781500	538290	9	9	9	9	9	9	9	9	9	9	9	9
MW10000781	Betaine aldehyde hydrate	-	-	-	120.103	-	C5H14NO2	9	9	9	9	9	1035500	1327200	1098900	683610	1025400	685210	662150	412970	252070	498510	429390	1377100	9	9	9	9	9	9	9	9	9	9	9	9
MW10127986	14(15)-EET methyl ester	-	-	-	334.251	-	C21H34O3	9	9	9	9	9	5176.4	2529.2	1478.6	9	9	9	643430	729670	990550	835540	623620	275950	1390900	1740500	2105700	1690800	1651900	2358600	950680	1202200	2360900	1840600	2432900	1292400
MW10017127	N-ACETYLPROLINE	-	-	-	157.074	-	C7H11NO3	9	9	9	9	9	974190	1752000	978820	1101300	1103100	835040	637540	527170	646520	538360	465510	889350	9	9	9	9	9	9	9	9	9	9	9	9
MEDP1087	MG (18: 2 (9Z, 12Z) / 0: 0/0: 0)	Lipids	Glycerides	337.3	354.277	[M-H2O+H]+	C21H38O4	9	9	9	9	9	32449	28389	28550	24611	20461	16641	634470	963970	1038700	919540	729910	511870	99308	142630	150810	153000	257300	119450	163130	141250	188810	118060	116280	160800
MW10127542	Glycerophospho-N-Arachidonoyl Ethanolamine	-	-	-	501.286	-	C25H44NO7P	9	9	9	9	9	6528.7	3592.1	7164	4504.5	3932.9	437.77	628140	1399200	1619400	1487700	1029500	656100	9	9	9	9	9	9	9	9	9	9	9	9
MEDN0616	O-Acetyl-L-serine	Amino acid and Its metabolomics	Amino acid derivatives	146.045	147.053	[M-H]-	C5H9NO4	9	9	9	9	9	1208000	1294400	1326700	1325800	1041200	1199400	626810	600540	527840	527340	430140	408160	1273600	1145200	1047600	1113800	1218800	1496800	1365400	1329800	1022500	2410500	1501700	992700
MEDP0374	Cyclic Amp	Nucleotide And Its metabolomics	Nucleotide and Its metabolomics	330	329.053	[M+H]+	C10H12N5O6P	9	9	9	9	9	110330	80557	93486	96975	105260	100800	625910	476520	544560	630530	652450	768510	2214300	1534400	2115600	1191800	2976600	2970400	1387500	1857200	3166000	1236000	1765700	5956800
MEDN1241	2-(α-D-mannosyl)-3-phosphate glyceride	Lipids	Fatty acyls	347.038	348.046	[M-H]-	C9H17O12P	9	9	9	9	9	10227000	23975000	9810000	15171000	12331000	15195000	620820	3366500	3752000	1441500	2092100	806230	718010	10280000	901150	2410700	431920	3158600	1710200	558580	1864000	2027100	687530	902170
MEDN1276	LPE(20:4/0:0)	GP	LPE	500.3	501.286	[M-H]-	C25H44NO7P	98206.8	157398	123610	86275	210485	7618.5	5025.2	5578.9	3225.6	2672.9	4943	620370	1342400	1486400	1435400	1003600	620590	36774	15651	26782	60338	25295	37976	26364	33266	38227	25791	26530	38240
MEDP1441	Carnitine C5:1	FA	CAR	244.2	244.154	[M+H]+	C12H21NO4	54622	9	24750.6	9	18277.7	6200.1	6985.6	9	9	10235	9	613470	810690	865150	448000	719180	137290	215540	157940	245900	287820	196820	143550	63565	137180	369850	135150	131950	310460
MW10144164	1-Palmitoyl Lysophosphatidic Acid	-	-	-	410.243	-	C19H39O7P	9	9	9	9	9	9	28404	26059	26466	32595	33633	609020	957520	692930	702460	721200	451540	9	9	9	9	9	9	9	9	9	9	9	9
MEDP0367	γ-Aminobutyric Acid	Amino acid and Its metabolites	Amino acid derivatives	104.1	103.063	[M+H]+	C4H9NO2	384102	182142	306539	306348	437069	144280	289690	162500	125720	399690	252380	605650	157380	341340	247560	370960	81864	176170	156810	110300	153500	123730	173900	315100	156180	135950	218250	217160	223510
MEDN0211	D-Arabitol	Carboxylic acids and derivatives	Sugar alcohols	151.061	152.069	[M-H]-	C5H12O5	9	9	9	9	9	172930	345940	405390	414590	246720	372060	604880	481670	422520	348280	692830	257390	348520	159360	243120	239680	282930	81704	229030	280910	455250	211400	216640	579440
MEDP0051	L-Cystathionine	Amino acid and Its metabolites	Amino acid derivatives	223	222.067	[M+H]+	C7H14N2O4S	5.91502e+06	9.02102e+06	3.97192e+06	5.43112e+06	4.82111e+06	5588600	7032400	5163000	7014600	5837700	5061700	600850	1019600	610520	642990	798930	263840	24923000	30075000	30914000	9963400	15783000	28298000	13903000	41277000	27490000	25413000	22133000	33073000
MEDP0453	Indole	Heterocyclic compounds	Indole and Its derivatives	118	117.058	[M+H]+	C8H7N	3.39526e+07	1.9342e+07	2.57059e+07	2.69619e+07	2.24496e+07	13636000	9895300	13168000	10407000	12811000	11909000	595230	1343400	1146300	1345700	860690	702290	31310000	9358800	32186000	26298000	36520000	43298000	11586000	12563000	20516000	7200500	19377000	14830000
MEDN1110	1,11-undecylic acid	Organic acid And Its derivatives	Organicacid and Its derivatives	243.2	244.167	[M-H]-	C13H24O4	9	9	9	9	9	501870	497760	532190	582860	531930	628570	592880	543540	692740	672580	800830	686080	2378600	2324900	2585300	2380800	2273300	1840400	3349400	2421700	1914800	2766100	1837000	2230600
MEDP0692	Triethylamine	Others	Hydrocarbon derivatives	102	101.12	[M+H]+	C6H15N	2.41437e+06	3.30708e+06	2.13993e+06	2.41323e+06	2.404e+06	973450	992910	922960	851260	998030	903620	587270	509610	492540	426240	563610	491530	8158500	7134400	6766200	5098900	5636200	7940800	7251700	6676400	5806800	7817300	6557800	5357700
MEDP1197	Hypotaurocyamine	Alcohol and amines	Polyamines	152	151.042	[M+H]+	C3H9N3O2S	4.28395e+06	3.13026e+06	3.19415e+06	3.68485e+06	3.94801e+06	4098700	1505900	2660700	2067500	2093400	3001300	584320	702520	563300	998870	625880	746780	3129700	2934100	2986000	4155400	1994900	3847700	3163500	2254800	2916400	2570500	2937200	2506000
MEDP0395	D-piperidine acid	Organic acid And Its derivatives	Organic acid And Its derivatives	130	129.079	[M+H]+	C6H11NO2	1.26174e+07	7.4532e+06	5.60339e+06	7.02654e+06	6.60067e+06	645640	528070	324980	414770	1482100	701480	577060	565240	869690	15059000	1960500	242420	23426000	25299000	20733000	27252000	18873000	20133000	34154000	26806000	31270000	20265000	24700000	24755000
MEDP0494	LPC(15:0/0:0)	GP	LPC	482.3	481.317	[M+H]+	C23H48NO7P	1.27577e+06	1.11177e+06	574541	688690	963587	145920	390800	186410	159220	241580	333680	556350	1698300	1581500	757710	721040	342110	178620	135080	218720	377620	194480	156300	200670	144260	209070	151970	140000	209290
MEDP1326	LPC(20:1/0:0)	GP	LPC	550.4	549.379	[M+H]+	C28H56NO7P	475956	1.64824e+06	1.03808e+06	2.65564e+06	3.31285e+06	49682	67182	86399	74699	78670	49798	543580	1063200	931030	1010900	735480	426190	471830	264490	428970	589620	640110	348090	324920	408640	380430	174930	273100	332280
MEDP0034	3-N-Methyl-L-Histidine	Amino acid and Its metabolites	Amino acid derivatives	170	187.096	[M-H2O+H]+	C7H13N3O3	622655	437235	280699	355338	475656	1503000	1481600	1471400	1309900	1453300	1592700	543580	434060	502850	678610	405200	595160	2501100	2530200	2918100	2865400	4229700	2222800	1644300	2836000	2933700	1524400	1944000	3804000
MEDN0290	3-Hydroxy-3-Methyl Butyric Acid	Organic acid And Its derivatives	Organic acid And Its derivatives	117.1	118.063	[M-H]-	C5H10O3	169789	253633	9	9	9	198790	69838	219780	201870	96795	383940	536070	1438000	447730	516360	290240	767970	723770	587640	620600	3869600	342770	396380	777990	137880	6831600	893380	426850	1079100
MEDN0498	Ribulose-5-Phosphate	Carbohydrates and Its metabolites	Phosphate sugars	229	230.019	[M-H]-	C5H11O8P	1.88562e+07	1.96763e+07	8.98665e+06	1.70495e+07	1.33104e+07	1422400	1667000	1668300	1518500	2039500	1355500	530950	710820	1029300	1070100	490220	478230	2127400	3833900	2075900	2520100	1647200	2281900	2212400	2075400	3337000	2678600	2339300	3373600
MW10000282	1-Methylpyrrolinium	-	-	-	84.0813	-	C5H10N	9	9	9	9	9	6667900	5372000	6201500	7257700	7322700	5902600	516500	1152000	1060400	686800	583310	624080	9	9	9	9	9	9	9	9	9	9	9	9
MEDP0212	N-Acetyl-5-Hydroxytryptamine	Tryptamines,Cholines,Pigments	Tryptamines	219	218.106	[M+H]+	C12H14N2O2	308359	169062	253171	98332.2	754821	9	9	9	9	9	9	505780	281960	424280	601380	982160	112270	283490	168590	2422700	2444100	2695200	280060	178720	339260	3378000	154930	331790	4443900
MEDP1295	Cytarabine	Nucleotide And Its metabolites	Nucleotide And Its metabolites	244.1	243.086	[M+H]+	C9H13N3O5	1.07778e+06	2.36268e+06	1.56808e+06	1.28656e+06	1.76993e+06	2959500	792050	1976900	1820300	1604700	1140400	488140	633450	428710	447840	658170	280900	2232700	2778500	1752200	1496600	1937600	2528400	1973000	2877200	1266700	2812300	1693000	1800900
MEDN0292	3-Hydroxybutyrate	Organic acid And Its derivatives	Organicacid and Its derivatives	103.04	104.047	[M-H]-	C4H8O3	9	9	9	9	9	1019700	1352300	1024000	1343000	1447800	1193200	484540	795570	717850	719020	794460	517230	2312700	3167300	2755700	1906700	1922800	1429100	2764300	1916100	3116800	1082800	2122400	2617300
MEDN0381	FFA(16:0)	FA	FFA	255.2	256.24	[M-H]-	C16H32O2	1.00446e+08	1.19802e+08	1.14682e+08	1.16258e+08	1.24355e+08	145730	183530	222740	208680	242540	285570	477500	522370	709040	404850	550130	428910	25974000	21251000	26849000	30484000	31413000	24926000	29449000	28952000	28009000	30173000	30542000	31477000
MEDN0206	Citramalic Acid	Organic acid And Its derivatives	Organic acid And Its derivatives	147	148.1	[M-H]-	C5H8O5	3.23089e+06	1125450	1.09007e+06	2.85853e+06	3.3657e+06	6249400	5482200	6983200	3829800	5845400	8019400	477160	1450700	1106300	930630	781260	650340	416080	292970	710340	1443400	360060	750190	482420	571120	608660	936270	486150	593220
MEDP0242	Nicotinamide	CoEnzyme and vitamins	CoEnzyme and vitamins	123.1	122.1	[M+H]+	C6H6N2O	1.36823e+07	1.05362e+07	3.43087e+06	3.32521e+06	1.45724e+06	250620	577510	348410	245130	374700	245330	460820	789970	900740	1018400	744240	483500	2661800	4137600	1867700	1423500	1256100	3073300	1350900	1388100	2561700	1408700	1453000	3844700
MEDP1222	1-Aminocyclohexanecarboxylic acid	Organic acid And Its derivatives	Organicacid and Its derivatives	144.1	143.095	[M+H]+	C7H13NO2	9	9	9	9	9	208760	142390	254500	199980	195160	242390	456470	446270	297820	332770	541610	281970	9	9	9	9	9	9	9	9	9	9	9	9
MWC10137530	4-Phenylbutan-2-ol	-	-	133.1	150.104	[M+H-H2O]+	C10H14O	9	9	9	9	9	548980	662580	316860	774960	330620	762820	450780	627640	325980	240070	401460	231060	83166	74762	233010	774130	1032400	101110	35951	137900	324910	117930	117310	453480
MEDN0017	L-Pyroglutamic Acid	Amino acid and Its metabolomics	Amino acid derivatives	128.035	129.043	[M-H]-	C5H7NO3	9	9	9	9	9	620820	445840	543830	506060	563330	531630	442620	502330	397320	426300	365340	333200	212030	101960	78833	564670	76686	186570	239070	286550	361780	238280	144850	187930
MEDP0125	Choline	Tryptamines,Cholines,Pigments	Cholines	105.1	104.108	[M+H]+	C5H14NO+	364711	621045	451896	426958	315001	915620	1926400	1813600	856000	1521400	1433400	440730	331570	341540	378120	331460	716060	2080500	2215200	1901600	2847100	2309800	1260300	3175600	1915200	5441000	1229100	2028900	5359000
MEDN0025	3-Hydroxy-3-Methylpentane-1,5-Dioic Acid	Amino acid and Its metabolites	Amino acid derivatives	161	162.053	[M-H]-	C6H10O5	1.21739e+06	1.45553e+06	809830	899929	4.93759e+06	2652000	2822300	3448200	2228700	3636100	4110400	427990	871190	500980	509290	327560	958940	1156500	709470	2301000	2328100	2538500	602810	1486600	643100	2284700	600120	636870	2266200
MW10128702	Tyr Glu	-	-	-	310.116	-	C14H18N2O6	9	9	9	9	9	8588000	7353400	15726000	7770200	7398600	11536000	417130	1586400	1679100	882350	930960	678410	889610	353730	828860	857100	795070	504620	364350	448120	2714400	152880	567390	1090600
MEDN0210	1,5-Anhydro-D-Glucitol	Carboxylic acids and derivatives	Sugar alcohols	163.061	164.069	[M-H]-	C6H12O5	9	9	9	9	9	32138	64180	54166	46443	40236	41090	416160	585310	629710	206570	516440	495050	9	9	9	9	9	9	9	9	9	9	9	9
MEDP1097	2-oleyl glycerol	Alcohol and amines	Alcohols	337.3	354.277	[M-H2O+H]+	C21H38O4	9	9	9	9	9	20726	21683	10862	13349	9766.2	22470	411970	623760	600690	587620	386130	293030	43568	33300	76251	129370	44196	129380	72556	82356	97021	41898	39785	49162
MEDP0384	Isoxanthopterin	Heterocyclic compounds	Pteridines and derivatives	180	179.044	[M+H]+	C6H5N5O2	1890220	7.97629e+06	6.57836e+06	8.05433e+06	9.28369e+06	232280	263060	184120	202450	220550	231740	401940	435520	597380	681960	455300	745510	1752400	1293000	885300	1244000	1319000	941030	833320	868850	834980	631300	815760	550710
MEDN1091	2-Amino-3-methoxy-benzoic acid	Benzene and substituted derivatives	Phenolic acids	166.052	167.058	[M-H]-	C8H9NO3	9	9	9	9	9	596630	1307600	311070	490680	499530	501590	400340	206490	218710	333820	326800	481390	1218100	527150	731670	1021300	914030	463120	1157100	571990	887950	3352000	771700	899310
MEDP0504	Glucosamine	Carboxylic acids and derivatives	Carboxylic acids and derivatives	180	179.079	[M+H]+	C6H13NO5	9	9	9	9	9	608000	640780	569780	844770	633510	712020	393030	260620	348010	278880	391210	220090	1040200	1817000	1109700	1659900	1166000	1543600	1022900	2065100	1023500	400000	1189400	1575300
MEDN0721	2-Methyl-5-nitroimidazole-1-ethanol	Alcohol and amines	Alcohols	170.057	171.064	[M-H]-	C6H9N3O3	9	9	9	9	9	9	9	9	9	9	9	385460	183070	816900	26093	310270	326130	946980	573830	1647300	1926200	302260	695210	411910	1767900	3101600	13799	602410	3920000
MEDN0086	Terephthalic Acid	Benzene and substituted derivatives	Phenolic acids	165	166.027	[M-H]-	C8H6O4	9	1.05579e+06	648877	1.10598e+06	443485	85999	92194	102510	130890	233120	138530	385010	340680	352030	213970	364560	284860	9	9	9	9	9	9	9	9	9	9	9	9
MEDN1230	Diethyl sulfate	Aldehyde,Ketones,Esters	Esters	153.022	154.03	[M-H]-	C4H10O4S	9	9	9	9	9	8219000	11292000	13603000	5532200	9484900	11933000	377830	513220	476950	668370	474470	768040	23610000	15909000	29053000	22923000	29882000	27785000	19448000	17834000	17871000	18218000	21878000	21792000
MEDP0637	Phe-Pro	Amino acid and Its metabolites	Amino acid derivatives	263.1	262.132	[M+H]+	C14H18N2O3	244198	384267	145887	89404.9	398887	862320	814170	511990	617000	946390	548480	375340	731360	1275400	1645800	1144600	471200	1780900	456700	1335500	1619400	1381000	1323800	773970	628800	2122800	225220	706730	6545000
MEDP0305	Creatinine	Organic acid And Its derivatives	Organic acid And Its derivatives	114.1	113.059	[M+H]+	C4H7N3O	172747	257665	263729	259688	306107	402350	307520	444300	345350	383940	393930	375210	490900	376240	325090	407390	290870	396830	424430	392620	361000	426130	466840	484510	434480	443150	407700	401800	401170
MEDP0878	N-Methyl-L-Glutamate	Amino acid and Its metabolites	Amino acid derivatives	162.3	161.069	[M+H]+	C6H11NO4	120553	40144.8	82992.3	41103.7	149246	2786600	2644800	1663200	1269900	3029200	1585200	372740	940300	917270	636090	681730	199270	3962400	2019600	4659900	3669200	3613600	1840300	1909300	2232100	4750100	431220	1485000	3983500
MEDP0765	3-(Methylthio)-1-propanol	Alcohol and amines	Alcohols	107.045	106.045	[M+H]+	C4H10OS	9	9	9	9	9	2936900	2113300	2566300	1126000	2788600	2008100	364370	509410	696070	195690	367330	911310	995480	380360	1597900	2478300	2557400	907160	314620	822760	2953800	550340	428370	3143700
MEDP1400	Carnitine C16:3	Lipids	Carnitines	394.295	394.295	[M+H]+	C23H39NO4	9	9	9	9	9	1467200	1501700	2006200	2163400	1964400	2300100	362860	670210	289360	381270	248860	267170	3059700	4206800	3896100	7452600	2190200	5594600	6443100	2997000	8326800	4647400	3810600	3792200
MW10007863	18-Hydroxyoleate	-	-	-	298.251	-	C18H34O3	9	9	9	9	9	381850	384070	401400	382490	399710	405260	361710	1344700	650330	895820	553080	515370	568240	530370	375100	449330	360350	466580	351910	494010	358230	387620	437120	364170
MEDN0581	Imidazoleacetic acid	Organic acid And Its derivatives	Organicacid and Its derivatives	125.035	126.043	[M-H]-	C5H6N2O2	9	9	9	9	9	18012	15193	25691	15215	11432	9207.1	360950	69470	105900	284960	41243	349140	10593000	10565000	21917000	3083800	3662100	985760	17201000	5346700	14527000	412470	11661000	4276600
MEDP1002	Acetylcholine	Alcohol and amines	Polyamines	146.1	145.11	[M+H]+	C7H15NO2	6018493	3.41139e+06	2.61387e+06	3.24713e+06	8.46526e+06	2739900	2675300	1159900	2012900	4951000	3563700	352990	204950	145520	169500	120030	110240	731270	1228200	1166100	2976800	996370	1191800	992960	1216900	558200	1650400	1156600	972780
MW10001468	5-Hydroxy-2,4-dioxopentanoate	-	-	-	146.022	-	C5H6O5	9	9	9	9	9	260840	327450	299450	253040	244450	252350	348850	404260	379620	295700	268960	449860	9	9	9	9	9	9	9	9	9	9	9	9
MW10014813	THF-L-glutamate;Tetrahydropteroyldiglutamate;(6S)-H4PteGlu2	-	-	-	574.214	-	C24H30N8O9	9	9	9	9	9	9	9	9	9	9	9	348780	560190	672430	124540	443520	18876	9	9	9	9	9	9	9	9	9	9	9	9
MWC10145901	2,7,8-Trimethyl-2-( -carboxyethyl)-6-hydroxychroman	-	-	263.128	264.136	[M-H]-	C15H20O4	9	9	9	9	9	5277	6315	9172.5	5094.3	8101.6	4641.2	346060	661710	137100	405900	538650	102170	100030	68880	286740	237530	728990	107730	36219	126950	208250	42599	90774	464150
MEDP1457	Tetracosaenoic acid	Lipids	Unsaturated fatty acid	367.226	366.219	[M+H]+	C24H30O3	9	9	9	9	9	109870	147890	222430	152140	33498	88301	344140	675650	919000	1758300	716920	1201900	9	9	9	9	9	9	9	9	9	9	9	9
MEDP0163	Cytidine	Nucleotide And Its metabolites	Nucleotide And Its metabolites	244.1	243.086	[M+H]+	C9H13N3O5	1.49698e+07	2.23994e+07	1.53301e+07	1.73023e+07	1.74988e+07	3961200	1742100	3438800	2508600	2421100	1989800	340090	391430	348500	351500	650280	270020	4661000	6334700	4309200	2661100	4096200	4706700	4539600	7277000	2663000	6532300	4725300	5064500
MW10134790	Phe Phe Lys	-	-	-	440.242	-	C24H32N4O4	9	9	9	9	9	75422	60179	161130	91306	36766	120280	338870	245180	603610	226770	308520	170340	9	9	9	9	9	9	9	9	9	9	9	9
MEDN0704	Oxaloacetic acid	Organic acid And Its derivatives	Organic acid And Its derivatives	131	132.07	[M-H]-	C4H4O5	140247	223308	224517	365950	239417	293500	262490	294800	168080	336960	301370	336550	204390	241500	401440	274600	298620	350460	706750	401040	306080	242150	476620	445910	410820	535830	393070	389900	388710
MEDN1273	LPE(0:0/20:3)	GP	LPE	502.3	503.301	[M-H]-	C25H46NO7P	4.11236e+06	4.23061e+06	5.58516e+06	4.84551e+06	6.28576e+06	242790	9	9	9	9	9	333460	432080	181820	133160	72030	199010	1415400	1850400	1572600	1819100	2900300	1433100	2096100	1834500	1931600	1362300	1528100	1718900
MEDP0638	LPE(16:1/0:0)	GP	LPE	452.3	451.27	[M+H]+	C21H42NO7P	2.66117e+06	6.29589e+06	4.43418e+06	7.08739e+06	9.57058e+06	14561	9008.6	13741	12870	6305.3	8629.6	333230	109760	104050	525710	64544	215860	40323	73509	58881	59564	201380	71896	34247	52596	104500	33495	22366	80941
MEDN0530	Pimelic acid	Organic acid And Its derivatives	Organic acid And Its derivatives	159.1	160.074	[M-H]-	C7H12O4	268373	442975	569192	400323	420214	1195300	1298100	1754200	1304900	1444800	1672700	329680	1060200	839170	322990	752660	826720	1406000	743720	1960600	1394600	1776800	1047500	1441200	647880	1954200	805930	884260	2518900
MEDN1303	Mannose 1-phosphate	Carboxylic acids and derivatives	Phosphate sugars	259	260.03	[M-H]-	C6H13O9P	9	9	9	9	9	2271900	2900300	2424300	2411600	2788900	2039400	325400	1121300	1113500	840580	407860	155710	1005700	4427800	1450100	511200	2071900	4228100	2134700	2586900	2269200	3765500	3398600	1713600
MW10001485	(R)-3-Hydroxy-3-methyl-2-oxopentanoate	-	-	-	146.058	-	C6H10O4	9	9	9	9	9	9	9	9	9	9	9	323060	452490	444130	157990	373960	9	9	9	9	9	9	9	9	9	9	9	9	9
MEDN0502	2-Deoxyribose 1-Phosphate	Carbohydrates and Its metabolites	Phosphate sugars	213	214.024	[M-H]-	C5H11O7P	250833	247209	230048	88340.9	93453.7	777600	324730	293930	1229900	1434200	1213200	318320	220850	373390	875850	742990	700050	745980	971500	372060	461800	1006400	1083500	585120	450510	742030	501430	498680	1219600
MW10149061	Adenosine 5'-triphosphate	-	-	-	506.996	-	C10H16N5O13P3	9	9	9	9	9	523440	345670	458110	413980	513380	486720	311910	331880	279690	393120	234090	387960	127590	399740	122080	163770	128160	217040	186400	108240	202010	227630	88543	198680
MWC10153448	Palmitoyl ethanolamide	-	-	300.29	299.282	[M+H]+	C18H37NO2	9	9	9	9	9	33407	47561	33870	54774	29436	38749	309480	105770	766450	88612	203850	338180	9	9	9	9	9	9	9	9	9	9	9	9
MEDP1322	LPC(22:5/0:0)	GP	LPC	570.3	569.348	[M+H]+	C30H52NO7P	117053	93751.2	127507	90435.9	137267	11806	6264.4	17962	14606	6673.4	13284	304240	355220	665300	273970	398260	536550	75785	138240	105350	142720	69961	103960	131820	136290	89045	107890	119500	100410
MWL0000670	D-cathinone	-	-	-	149.084	-	C9H11NO	9	9	9	9	9	10684000	6889700	10211000	7372800	9550000	8818500	301370	855190	648700	685720	466020	344170	9	9	9	9	9	9	9	9	9	9	9	9
MEDP1196	Biotinamide	Alcohol and amines	Polyamines	244.1	243.104	[M+H]+	C10H17N3O2S	46380.6	9	29583	9	9	21006	11630	31952	13062	18041	28155	300160	406100	433700	232800	345590	73613	236590	154110	235750	314680	233890	167580	95373	118240	388050	205490	163540	381590
MEDP0430	2-Aminoadipic Acid	Organic acid And Its derivatives	Organic acid And Its derivatives	162.1	161.069	[M+H]+	C6H11NO4	120553	40144.8	82992.3	41103.7	149246	2422600	2701900	1647700	1163900	2959200	1458500	299880	1031200	871990	542450	664890	159160	4243400	1909100	4709100	3709500	3899400	1967400	2096900	2334800	4759700	499850	1582500	3661900
MEDP0148	1-Methylxanthine	Nucleotide And Its metabolites	Nucleotide And Its metabolites	167.1	166.049	[M+H]+	C6H6N4O2	145516	164738	105077	129596	236180	229020	113480	444620	159230	210990	275700	299490	443280	311610	447790	643360	817450	692520	881610	769750	2005700	777390	448040	839280	352460	1240800	897880	739030	712750
MEDP1373	Carnitine C22:2	FA	CAR	480.4	480.405	[M+H]+	C29H53NO4	4.64607e+06	4.92385e+06	5.22907e+06	5.82676e+06	6.08322e+06	61123	48135	50532	47953	28099	28417	298350	467130	415610	452960	333560	219790	193610	296040	299560	306150	618660	212920	377980	308700	424450	237600	212960	322130
MWC10144361	Oleic acid ethyl ester	-	-	293.282	310.287	[M+H-H2O]+	C20H38O2	9	9	9	9	9	9	9	9	9	9	9	296280	678740	967400	619360	672040	222430	70730	12464	22120	27920	32116	25705	21165	19310	29294	34167	12673	12583
MEDN0098	2-Picolinic Acid	Heterocyclic compounds	Pteridines and derivatives	122	123.032	[M-H]-	C6H5NO2	1.06879e+07	5.07166e+06	3.53395e+06	5.24126e+06	6.17954e+06	635090	612320	764370	924620	435930	524090	286120	535790	439270	243980	218960	926660	3659800	1570400	5730500	3833800	1007800	1925000	2754400	2678600	4062500	1297900	1461600	7272500
MEDP0575	5-amino-1-[3,4-dihydroxy-5-(hydroxymethyl)oxolan-2-yl]imidazole-4-carboxamide	Nucleotide And Its metabolomics	Nucleotide and Its metabolomics	259.096	258.096	[M+H]+	C9H14N4O5	9	9	9	9	9	37703	72576	26440	24583	24699	36070	284860	89853	74389	302300	74002	108020	663720	250090	368600	490890	371710	78921	297330	305980	378060	41693	80330	541920
MW10128314	Azelaoyl PAF	-	-	-	651.448	-	C33H66NO9P	9	9	9	9	9	246100	364910	209350	277890	197200	339040	280510	432460	289920	527590	293350	270920	2663800	3163800	2592700	2267000	1690700	1943200	2476200	3330300	2340500	3370600	1946700	1267000
MEDP1068	PC(8:0/8:0)	GP	PC	510.3	509.312	[M+H]+	C24H48NO8P	1.83625e+06	2.28009e+06	2.32462e+06	4.98967e+06	5.65842e+06	4136.8	28789	9151.2	8070	17929	14039	280120	289080	203760	262440	197640	157770	9	9	9	9	9	9	9	9	9	9	9	9
MEDP0333	Uric acid	Organic acid And Its derivatives	Organic acid And Its derivatives	169	168.028	[M+H]+	C5H4N4O3	1.55008e+06	2.30254e+06	3.27989e+06	4.6799e+06	3.56939e+06	260080	247900	191230	156080	386490	176430	276430	818180	491300	425750	395380	596060	13848000	14603000	9483400	13127000	11533000	12353000	15835000	16813000	15521000	11755000	12135000	13852000
MEDP0709	Methyl dihydrojasmonate	Aldehyde,Ketones,Esters	Esters	227.3	226.312	[M+H]+	C13H22O3	9	9	9	9	9	223120	236490	236940	264200	227880	260170	272770	234510	286510	271260	325700	284650	378500	482060	458090	305310	437820	413070	328900	344730	355320	377090	357080	431090
MW10006745	1-Deoxy-D-altro-heptulose 7-phosphate	-	-	-	274.045	-	C7H15O9P	9	9	9	9	9	149220	228280	113660	149460	220270	108560	272450	275930	105280	225300	173420	287280	9	9	9	9	9	9	9	9	9	9	9	9
MW10013213	Glycodeoxycholic acid	-	-	-	449.314	-	C26H43NO5	9	9	9	9	9	72240	63304	51884	41553	47861	34588	271860	470900	382210	315390	286720	509140	9	9	9	9	9	9	9	9	9	9	9	9
MW10142707	Linoelaidic acid	-	-	-	280.24	-	C18H32O2	9	9	9	9	9	28749	45556	46957	23254	46642	63423	271660	1258100	1509000	503250	327020	315930	2055900	2668200	1084800	2329000	1238700	2302500	1885400	324300	426970	395730	438400	369740
MEDN0333	Malonicacid	Organic acid And Its derivatives	Organic acid And Its derivatives	103	104.011	[M-H]-	C3H4O4	995207	1.4824e+06	9	806092	1.05542e+06	984540	1475000	1254100	1441000	1652800	1150300	270160	682110	822040	588440	956730	503840	2002000	3283400	3049500	2183100	2050900	1648500	2934500	2138800	3414000	1325100	1847200	2837700
MWC10144605	cis-10-Heptadecenoic acid	-	-	291.231	268.24	[M+Na]+	C17H32O2	9	9	9	9	9	10105	15492	8950.9	8006.7	9	9	266900	676350	952110	371920	764840	151280	293270	444550	551080	321260	390120	385570	541850	420610	438870	576590	360370	473900
MEDN0673	Isopropyl myristate	Lipids	Fatty acyls	269.248	270.256	[M-H]-	C17H34O2	9	9	9	9	9	252640	231560	269850	253480	295780	235220	265370	211270	192170	192150	228470	243750	544610	557130	610220	603330	596840	564720	589800	611830	633730	561820	653360	660930
MEDP0677	Butylamine	Alcohol and amines	Amines	74.1	73.0891	[M+H]+	C4H11N	513260	322209	579120	586297	390188	1256200	1125400	1179500	1178300	1306600	1198600	265080	595540	455810	338000	461790	187620	2291900	2032200	1760300	1619800	1418900	1698500	2019100	1922100	1656300	2272300	2209000	1529700
MW10013122	Tetrahydrofolate;5,6,7,8-Tetrahydrofolate;Tetrahydrofolic acid;THF;(6S)-Tetrahydrofolate;(6S)-Tetrahydrofolic acid;(6S)-THFA	-	-	-	445.171	-	C19H23N7O6	9	9	9	9	9	421950	652790	386410	503700	386360	835510	254690	284560	236220	350620	265990	505500	451130	199270	726390	968530	802320	614780	105810	313220	1235000	162890	102970	515430
MEDP0180	Β-Nicotinamide Mononucleotide	Nucleotide And Its metabolites	Nucleotide And Its metabolites	335.1	334.057	[M+H]+	C11H15N2O8P	1.90268e+06	4.07901e+06	1.18204e+07	915996	1.33624e+06	417360	385050	454790	270730	401870	284850	251640	380370	323620	333390	343840	324820	1723800	1045100	946070	885710	728600	1096400	1082200	990300	867740	680710	1098700	741720
MW10126890	17(R)-HETE	-	-	-	320.235	-	C20H32O3	9	9	9	9	9	26623	47853	29087	21839	23022	14166	250020	274790	447800	291090	278190	162670	9	9	9	9	9	9	9	9	9	9	9	9
MEDP0079	S-(5-Adenosy)-L-Homocysteine	Amino acid and Its metabolites	Amino acid derivatives	385	384.122	[M+H]+	C14H20N6O5S	583785	230262	337798	357340	316755	95904	94409	119070	81350	147850	80437	244500	147640	112840	246360	175290	227040	494280	572240	370880	192610	147260	269860	383680	563190	439510	155330	162480	231960
MW10004669	4-Methyl-5-(2-phosphooxyethyl)thiazole;4-Methyl-5-(2-phosphonooxyethyl)thiazole;5-(2-Hydroxyethyl)-4-methylthiazole phosphate	-	-	-	223.007	-	C6H10NO4PS	9	9	9	9	9	1210600	233000	2044300	701830	611870	680480	242790	719420	156170	245860	482260	198450	9	9	9	9	9	9	9	9	9	9	9	9
MEDN1199	4-hydroxyphenylglyoxylate	Benzene and substituted derivatives	Phenolic acids	165.019	166.027	[M-H]-	C8H6O4	9	9	9	9	9	183950	173650	139710	135720	117470	162330	236570	212210	226160	246390	276100	282410	9	9	9	9	9	9	9	9	9	9	9	9
MEDP1246	2,4-diacetamino-2,4,6-triphenoxy-D-mannopyranose	Carboxylic acids and derivatives	Sugar derivatives	247.1	246.122	[M+H]+	C10H18N2O5	9	9	9	9	9	177550	221340	188130	151300	302230	366350	232560	189190	320810	270020	253400	347730	223100	63618	540550	232960	79666	228630	90434	174210	628690	44833	140240	919990
MW10133094	Leu Met Lys	-	-	-	390.23	-	C17H34N4O4S1	9	9	9	9	9	9	9	9	9	9	9	232040	56619	648710	54615	355040	66347	9	9	9	9	9	9	9	9	9	9	9	9
MEDN0244	Orotic Acid	CoEnzyme and vitamins	CoEnzyme and vitamins	155.009	156.017	[M-H]-	C5H4N2O4	9	9	9	9	9	229340	131090	170630	131470	97328	83277	230510	9	202290	122980	135080	251590	2194400	1823600	2327600	2405100	1323200	1882900	2131700	2089400	2984200	2243700	1541000	2247800
MEDP0028	(5-L-Glutamyl)-L-Amino Acid	Amino acid and Its metabolites	Small Peptide	219	218.09	[M+H]+	C8H14N2O5	358601	128187	243172	321166	277198	123380	187240	168010	127860	133100	129670	230400	274220	211960	225060	172540	206790	180280	228380	148600	126820	98299	196590	295630	218460	187120	318940	195670	340200
MWC10137309	1-Myristoyl-2-hydroxy-sn-glycero-3-phosphoethanolamine	-	-	424.246	425.254	[M-H]-	C19H40NO7P	9	9	9	9	9	917570	535190	720590	694560	417810	347320	225890	453400	441980	353570	159110	192320	9	9	9	9	9	9	9	9	9	9	9	9
MWL0000123	(S) -2-Hydroxyglutaric acid	-	-	-	148.037	-	C5H8O5	9	9	9	9	9	2596200	1268700	2575100	1064400	2097000	3223300	224600	804880	669180	515990	333640	375820	9	9	9	9	9	9	9	9	9	9	9	9
MW10000548	Benzaldehyde;Benzoic aldehyde	-	-	-	106.042	-	C7H6O	9	9	9	9	9	53041	76894	43234	88032	91570	95341	223980	219750	235540	201340	163310	303690	9	9	9	9	9	9	9	9	9	9	9	9
MEDP0792	Pyrrolidine	Heterocyclic compounds	Heterocyclic compounds	72.3	71.0735	[M+H]+	C4H9N	2.18915e+07	1.35107e+07	1.82188e+07	1.66679e+07	1.75209e+07	3074000	2300500	3020100	1540100	2947400	2598200	223860	711010	416210	435390	485990	161160	9	9	9	9	9	9	9	9	9	9	9	9
MW10005083	Benzoylagmatine	-	-	-	234.148	-	C12H18N4O	9	9	9	9	9	174900	280870	88097	192870	166390	204660	218910	280350	134540	169240	256520	166210	509110	1458600	1275500	980440	1269700	481010	200720	633750	206970	2294200	1380900	521520
MEDP1127	1-acetylindole	Heterocyclic compounds	Indole and Its derivatives	160.1	159.068	[M+H]+	C10H9NO	4.11238e+06	2.89804e+06	3.19703e+06	3.48937e+06	3.11006e+06	1080400	1101100	1128000	1036800	1113500	1201100	216900	160980	225630	301110	202050	94443	498740	126060	494950	383630	557760	627050	158220	177620	330730	109720	335200	264200
MEDP0736	1,3-Diisopropylbenzene	Benzene and substituted derivatives	Benzene and substituted derivatives	163.2	162.141	[M+H]+	C12H18	9	9	9	9	9	154970	195190	209920	158570	167750	167320	214850	229560	201380	180840	216430	167470	9	9	9	9	9	9	9	9	9	9	9	9
MW10137648	Glu-Val	-	-	-	246.122	-	C10H18N2O5	9	9	9	9	9	2759700	2875300	4450100	1761500	2044900	3257400	208360	587580	510110	475300	425370	444600	3944800	3565200	3590300	8147700	2827100	4265500	5271700	3253900	4907700	5765700	4091000	4414600
MEDP0002	D-Homocysteine	Amino acid and Its metabolomics	Amino acids	136	135.035	[M+H]+	C4H9NO2S	9	9	9	9	9	5087100	5121000	5343900	5928200	5389400	4953100	205730	398860	370490	331370	233120	147310	7860700	3428600	7175700	2565800	4839200	6190100	1877200	3920300	3607200	1709600	3855600	3096700
MW10006322	5'-Dehydroadenosine	-	-	-	265.081	-	C10H11N5O4	9	9	9	9	9	489490	329520	439150	306330	378260	410140	204610	243460	198100	306910	255550	275950	3618900	2129700	3413400	4089700	4475300	4015400	1847600	2591100	3581700	2221300	2280400	2933200
MEDN0065	O-Phospho-L-Serine	Amino acid and Its metabolites	Amino acid derivatives	184	185.009	[M-H]-	C3H8NO6P	827444	519790	645861	792006	765380	812370	969520	873850	942540	986990	1005300	194240	213510	282030	344350	197250	322170	445650	500330	384610	238760	653010	269790	835700	227260	289800	798230	261090	281290
MEDN0284	2-Hydroxyisocaproic Acid	Organic acid And Its derivatives	Organic acid And Its derivatives	131.1	132.079	[M-H]-	C6H12O3	1.71872e+06	357736	177456	804269	949541	569290	219030	461920	204690	440730	694900	193770	115870	34087	134810	48318	35350	528320	469980	1320700	2040000	810640	422250	809390	442390	995650	418380	496100	2118200
MEDN1090	Dioxindole	Heterocyclic compounds	Indole and Its derivatives	148.04	149.048	[M-H]-	C8H7NO2	9	9	9	9	9	1569800	669490	4051700	1723000	1117400	1938200	191710	621070	1056600	601640	390960	690140	428960	194320	521090	402150	1262800	508940	117410	297300	517440	115560	341330	1172300
MEDN1009	3-hydroxyphenylacetic acid	Organic acid And Its derivatives	Organic acid And Its derivatives	151	152.047	[M-H]-	C8H8O3	845485	9	795341	332484	490537	33546	45217	24535	6203.2	49886	19735	190920	265190	206510	93161	76274	312090	476530	198810	478620	1118200	378590	196670	1227700	369230	592570	261980	180290	773630
MEDN1135	Heparin	Alcohol and amines	Alcohols	315.29	316.298	[M-H]-	C19H40O3	9	9	9	9	9	54441	52136	58280	52987	50089	46695	190410	144860	80535	184030	126950	80905	9	9	9	9	9	9	9	9	9	9	9	9
MW10126688	Pinolenic Acid	-	-	-	278.225	-	C18H30O2	9	9	9	9	9	81684	134650	92171	91471	102610	56689	185670	319900	376660	263060	275520	148880	141770	125200	295060	372570	547850	202290	270990	309940	316180	145330	186740	342920
MEDP1316	MAG(16:1)isomer	Lipids	Fatty acyls	331.274	330.304	[M+H]+	C19H38O4	9	9	9	9	9	358140	379220	351210	297660	278500	300530	184210	194700	280500	230660	215810	256780	1509200	1403900	1171400	1245300	1209600	1008100	1311800	1230800	1022200	1447300	1327500	1214900
MEDN0338	Phenyllactate(Pla)	Organic acid And Its derivatives	Organic acid And Its derivatives	165.1	166.063	[M-H]-	C9H10O3	995845	189967	96082.6	417032	199711	33463	30390	67282	74959	30481	52895	180400	314560	233320	247670	118880	109450	67206	55949	70628	804930	162250	41788	282760	32191	177340	43853	19285	150530
MW10006206	Sorbitol 6-phosphate	-	-	-	262.045	-	C6H15O9P	9	9	9	9	9	1313100	6066200	1978200	3073200	4245500	3747600	179970	328670	931250	1186800	224770	465170	9	9	9	9	9	9	9	9	9	9	9	9
MEDP0087	Ala-Lys	Amino acid and Its metabolites	Amino acid derivatives	218.1	217.14	[M+H]+	C9H19N3O3	437108	368418	438996	416756	452933	291340	260200	490600	313840	264870	380090	176530	178230	195120	196690	177790	255200	1046000	1512500	1875900	641750	669220	1291500	892920	1375700	1427500	1173200	1349700	2357900
MEDN1159	FFA(15:1)	FA	FFA	239.2	240.209	[M-H]-	C15H28O2	4.35075e+06	4.31811e+06	4.13943e+06	2.1969e+06	3.99701e+06	107390	105810	81579	95691	132010	93633	171320	105660	162810	159670	134750	155730	1684600	1811000	2128000	2103300	1656900	1781200	1852100	1539000	1597100	1981600	1445000	2099300
MEDP0882	Thiamine-Monophosphate	Heterocyclic compounds	Heterocyclic compounds	345	345.079	[M]+	C12H18N4O4PS	244035	100723	169861	164669	450005	317820	317000	449620	335020	356480	586710	170020	125880	97448	172570	131600	123220	756810	820470	703870	716270	994940	812640	870610	865980	887260	1055400	804650	546810
MEDN0748	Methylparaben	Benzene and substituted derivatives	Phenolic acids	151.04	152.047	[M-H]-	C8H8O3	9	9	9	9	9	27839	27123	24750	30309	21556	22796	169200	170280	190910	89026	258490	119920	136600	138370	166330	146580	121960	112830	143610	114260	124940	127560	108570	124740
MEDP0429	Punicic Acid	Lipids	Fatty acid	279.3	278.225	[M+H]+	C18H30O2	9	9	9	9	9	46540	96333	53633	46139	38622	68500	165410	318220	436370	226880	370950	336740	1077500	1278400	873830	851790	705570	834440	754760	895450	612660	1162000	863810	769260
MEDP0855	Caprate (10:0)	Lipids	Fatty acyls	541.5	540.491	[M+H]+	C37H64O2	9	9	9	9	9	198410	193870	191620	183130	198390	171250	164190	153020	139790	150020	157630	141800	9	9	9	9	9	9	9	9	9	9	9	9
MEDP1024	Valylleucine	Others	Others	231.161	230.163	[M+H]+	C11H22N2O3	9	9	9	9	9	649150	296830	493610	409020	489420	599780	162670	281210	213760	1828600	268610	372870	1095700	472210	1327600	2850100	473220	622700	391610	557040	2509800	186570	497470	5582700
MEDP0689	Tranexamic Acid	Organic acid And Its derivatives	Organic acid And Its derivatives	158.1	157.11	[M+H]+	C8H15NO2	130664	79833.3	183281	122522	146245	273910	240170	305360	283830	287890	297520	161270	111430	119980	217850	126330	160560	476950	398590	388590	416490	171310	420360	513190	468600	596330	537460	350640	388790
MEDN0209	Tryptamine	Tryptamines,Cholines,Pigments	Tryptamines	159.1	160.1	[M-H]-	C10H12N2	2.78396e+06	1.9479e+06	2.31655e+06	2.45638e+06	2.24635e+06	2220800	1923300	2190200	1954700	2353700	2217100	160890	309130	298010	374680	201840	199920	115220	24407	163560	120330	175660	227500	74525	45170	82706	30402	141730	67220
MEDN0368	LPE(14:0/0:0)	GP	LPE	424.2	425.254	[M-H]-	C19H40NO7P	1.47715e+06	1.10166e+06	841806	863035	919036	605560	374580	501850	477100	288270	234490	160890	298750	299510	246710	107430	129730	796330	850840	1241800	1271400	3407700	1805700	668050	1405100	1528600	401340	630680	1410700
MW10128188	PE(14:0/0:0)	-	-	-	425.254	-	C19H40NO7P	9	9	9	9	9	491160	333010	439130	420280	266530	231110	158040	290650	323420	243300	126540	141490	9	9	9	9	9	9	9	9	9	9	9	9
MW10139436	3,4-Dihydroxymandelaldehyde;3,4-Dihydroxyphenylglycolaldehyde	-	-	-	168.042	-	C8H8O4	9	9	9	9	9	2771800	4153600	2666200	2447200	3198300	6000600	154040	239810	152940	83316	115800	62931	9	9	9	9	9	9	9	9	9	9	9	9
MEDP0372	Uridine 5-Monophosphate	Nucleotide And Its metabolomics	Nucleotide and Its metabolomics	325	324.036	[M+H]+	C9H13N2O9P	9	9	9	9	9	499920	612170	1375000	916370	1227700	948570	153840	348880	211980	378380	193690	501430	136400	549810	119490	104050	109980	636210	341130	204470	419380	132120	161390	352310
MW10126813	9(Z),11(E),13(E)-Octadecatrienoic Acid ethyl ester	-	-	-	306.256	-	C20H34O2	9	9	9	9	9	27490	29890	46060	35096	37690	38384	152680	826200	589610	266750	203190	162740	9	9	9	9	9	9	9	9	9	9	9	9
MEDP1022	Thr-Phe	Amino acid and Its metabolites	Small Peptide	267.1	266.127	[M+H]+	C13H18N2O4	31773.2	41566.2	7282.27	24923.6	9	531220	196110	481950	456990	217710	296040	152120	90490	109570	182160	150390	200300	828350	299250	752940	851500	841840	591820	545780	638500	1125600	23208	220580	1281100
MEDP1102	Decanoyl L-Carnitine	Lipids	Carnitines	316.238	315.241	[M+H]+	C17H33NO4	9	9	9	9	9	916730	462600	1998900	1004400	1066200	956450	150890	195810	89811	196130	146710	116570	1385000	2146300	1363500	1856300	676670	902780	740290	1136500	1412500	1193600	453580	1028200
MEDP0165	Cytosine	Nucleotide And Its metabolites	Nucleotide And Its metabolites	112	111.043	[M+H]+	C4H5N3O	180718	441948	353783	183125	332558	698620	165850	423870	435360	482590	273480	149810	208960	88985	143360	147970	125340	775920	772380	712940	407090	778370	827970	579080	690230	502460	748360	504870	756650
MEDN1045	2-Amino-4,6-pteridinediol	Nucleotide And Its metabolites	Nucleotide And Its metabolites	178	179.044	[M-H]-	C6H5N5O2	1.68182e+06	2.92736e+06	2.90907e+06	4.21663e+06	4.69204e+06	167280	221840	63532	159770	239560	52562	147170	224910	193780	396400	117650	342370	1031700	707320	744920	898260	561890	506260	622140	470740	415290	406640	673610	416200
MEDN0158	Deoxyguanosine	Nucleotide And Its metabolomics	Nucleotide and Its metabolomics	266.089	267.097	[M-H]-	C10H13N5O4	9	9	9	9	9	498420	4324500	187500	384930	909550	345120	144500	180280	346760	273110	177410	268140	788960	1066800	805330	940150	654430	942860	944660	873780	744550	612490	910160	566080
MEDN1192	2-Acetylresorcinol	Benzene and substituted derivatives	Phenolics	167	168.042	[M-H]-	C8H8O4	526925	669151	500373	402379	656733	36542	29863	35380	15645	17674	22330	140980	226000	372060	132730	311560	110950	233060	245550	226110	240300	275990	315360	360150	292930	368720	312730	194960	314990
MEDN1272	LPE(20:2/0:0)	GP	LPE	504.3	505.317	[M-H]-	C25H48NO7P	1.81623e+06	1.57894e+06	2.1739e+06	1.6301e+06	1.9746e+06	59613	48417	53037	32315	32928	23375	140550	231030	236370	209290	166670	161540	571450	943950	636940	928530	947070	498770	863290	719110	745700	500600	501910	576360
MW10141574	Pentane-2,4-dione;Acetylacetone;2,4-Dioxopentane	-	-	-	100.052	-	C5H8O2	9	9	9	9	9	3023700	3962200	2625600	2567400	3444500	5660700	139470	231560	155100	78710	107510	56766	1374300	1002200	277490	1522500	9	1326300	692260	982790	5253900	605340	565960	1239600
MEDP1419	Carnitine C10:0	FA	CAR	316.2	316.25	[M+H]+	C17H33NO4	79065.1	42444.3	12567.2	1.03158e+06	18506.1	910510	487900	2029900	989480	1062700	989220	139300	205330	100820	205630	154900	116190	1229700	1957800	1218700	1655400	612950	781760	664830	1020300	1228400	1103600	412690	938010
MW10132719	Leu Asn His	-	-	-	382.196	-	C16H26N6O5	9	9	9	9	9	348150	298560	348540	435940	275270	504770	137700	171540	120510	106000	142830	126400	9	9	9	9	9	9	9	9	9	9	9	9
MEDN1198	1-O-glucosinoyl-β-D-glucose	Benzene and substituted derivatives	Benzene and substituted derivatives	385.113	386.121	[M-H]-	C17H22O10	9	9	9	9	9	11376	9	9	9	9	12199	136620	9745.5	385380	14519	175690	56046	9	9	9	9	9	9	9	9	9	9	9	9
MEDN0411	Neopterin	Heterocyclic compounds	Pteridines and derivatives	252.1	253.081	[M-H]-	C9H11N5O4	372899	231868	225065	268468	249368	226590	172300	208110	177450	240160	137320	135980	204960	179900	147350	143320	188920	1162800	1225200	1270100	1164600	1158400	1127000	1225900	1154600	1211900	1157400	1114300	1154100
MW10128535	Leu Ile	-	-	-	244.179	-	C12H24N2O3	9	9	9	9	9	544510	176540	519840	324990	344330	535650	134680	314460	191360	660700	192100	203940	9	9	9	9	9	9	9	9	9	9	9	9
MEDN0472	1-Methyluric Acid	Amino acid and Its metabolites	Amino acid derivatives	181	182.044	[M-H]-	C6H6N4O3	377995	384718	784982	768638	1.13646e+06	324230	94181	277690	161690	298630	253380	134080	409530	326050	137510	243350	200720	5157000	4771600	3643900	9009800	6339000	3814300	3192000	4543000	8311200	3887300	5712900	6220400
MEDP1294	Leu-Gly	Amino acid and Its metabolites	Small Peptide	189.1	188.116	[M+H]+	C8H16N2O3	109812	160703	110241	78508.8	82566	230510	186550	211020	276770	221810	215610	133080	201260	207870	948770	177380	161840	786210	1437300	1157300	1234800	325900	885620	547300	650800	1153000	237820	721560	765370
MW10003117	Vanylglycol	-	-	-	184.074	-	C9H12O4	9	9	9	9	9	706720	358330	588470	683500	552290	562500	132790	272460	194650	199110	131570	165690	2002700	2066500	2192400	3510400	2605300	2326700	2011200	1524600	1952900	2172600	2234200	1766200
MEDP1304	Piperidone	Heterocyclic compounds	Heterocyclic compounds	170.1	169.11	[M+H]+	C9H15NO2	9	9	9	9	9	117760	93394	137490	125720	99506	114270	132750	120290	112940	105850	140410	164710	9	9	9	9	9	9	9	9	9	9	9	9
MEDP0052	L-Cysteine	Amino acid and Its metabolites	Amino acids	122	121.02	[M+H]+	C3H7NO2S	4.4049e+06	6.29447e+06	7.85213e+06	8.5744e+06	8.02176e+06	78408	179880	144440	104820	114010	84377	132510	111740	97424	135400	106540	120790	117930	200060	297230	294900	587520	162650	77000	161690	412460	74510	125990	494780
MW10154290	ISOCITRIC ACID	-	-	-	192.027	-	C6H8O7	9	9	9	9	9	346110	126800	338980	276090	218240	250740	131490	303470	245280	105200	205280	76219	9	9	9	9	9	9	9	9	9	9	9	9
MEDP1314	Monoisobutyl phthalate	Aldehyde,Ketones,Esters	Esters	223.095	222.089	[M+H]+	C12H14O4	9	9	9	9	9	140110	122370	138730	141980	141210	140490	128750	131900	168780	140380	164490	148050	276350	279740	241230	228050	217180	207690	262280	181920	208140	243330	249630	219550
MEDP0409	Cys-Gly	Amino acid and Its metabolomics	Small Peptide	179	178.041	[M+H]+	C5H10N2O3S	9	9	9	9	9	124960	108940	155510	91688	124970	158720	128450	99949	120050	89212	105840	112850	961260	771180	1029800	773000	1043200	910110	619920	479570	358490	747230	703620	545130
MEDN0028	4-Hydroxy-L-Glutamic Acid	Amino acid and Its metabolomics	Amino acid derivatives	162.04	163.032	[M-H]-	C5H9NO5	9	9	9	9	9	146870	133140	133090	138450	126990	136000	128220	123180	146630	180680	128820	120230	231090	246510	344990	358940	297720	275390	289620	231610	294500	267660	328020	246820
MEDN0439	N-Acetylthreonine	Amino acid and Its metabolites	Amino acid derivatives	160.1	161.069	[M-H]-	C6H11NO4	161473	28101.4	42520.5	37820.2	76461.6	86728	103340	88279	122110	75319	69613	128020	124270	136440	115450	139200	126240	194180	71586	123250	412270	184890	87417	106870	117220	273970	64529	81556	162340
MEDP0375	Deoxyadenosine	Nucleotide And Its metabolomics	Nucleotide and Its metabolomics	252	251.102	[M+H]+	C10H13N5O3	9	9	9	9	9	30778	19264	45712	22411	23693	21031	127480	226820	446780	392160	271280	145900	56732	28927	51660	64957	58097	28540	44429	85616	140470	85134	64334	478500
MEDP0455	Dihydrojasmone	Organic acid And Its derivatives	Organicacid and Its derivatives	167.1	166.136	[M+H]+	C11H18O	9	9	9	9	9	32601	44326	24987	44898	75801	57803	127110	150390	119900	104150	127840	180620	63995	49314	64223	52628	106950	40931	39434	33594	99859	73778	63536	50273
MW10008483	1-O-trans-cinnamoyl-beta-D-glucopyranose	-	-	-	310.105	-	C15H18O7	9	9	9	9	9	9	9	9	9	9	9	127080	196540	112420	83345	251560	71773	9	9	9	9	9	9	9	9	9	9	9	9
MEDN0678	Ethylsalicylate	Organic acid And Its derivatives	Organic acid And Its derivatives	165.1	166.063	[M-H]-	C9H10O3	2.48509e+06	2.11637e+06	2.68096e+06	2.57932e+06	2.67505e+06	162110	160590	154700	147380	158540	173130	126600	148700	129710	153830	123960	160160	456060	552520	471660	523340	539260	628370	434170	429170	471290	560240	497110	586400
MEDN0658	Hexadecanedioic acid	FA	FFA	285.2	286.214	[M-H]-	C16H30O4	2.00303e+06	7.3202e+06	1.93985e+06	2.1408e+06	3.06134e+06	20580	25199	26312	26169	26189	29042	124950	537850	164890	240140	320410	289860	8661700	9575900	13158000	12071000	8872700	11647000	15763000	12057000	8453400	11448000	11150000	10106000
MEDN0385	FFA(12:0)	FA	FFA	199.2	200.17	[M-H]-	C12H24O2	3.22191e+07	3.47464e+07	2.54384e+07	3.22442e+07	3.16502e+07	113500	104340	99729	101770	107060	113590	121540	145840	151080	142230	151250	123080	535840	712180	740070	579450	730030	716820	731810	712700	675030	873800	593400	735820
MEDN0390	EPA	FA	Oxidized lipids	301.2	302.22	[M-H]-	C20H30O2	4.78387e+07	3.08771e+07	3.10471e+07	3.55815e+07	3.96464e+07	99062	36289	87494	153360	67503	57259	119250	142180	91432	155590	131670	99623	9	9	9	9	9	9	9	9	9	9	9	9
MEDN0220	D-Glucose	Carbohydrates and Its metabolites	Sugars	179.1	180.063	[M-H]-	C6H12O6	3.06047e+06	2.44757e+06	2.9417e+06	2.89997e+06	4.36504e+06	421870	601250	474130	435230	661520	631640	117610	137190	150150	78782	151540	109340	375270	478510	848520	964240	717760	256340	315280	251020	588830	487770	520650	489080
MEDP1060	Hydroxyquinoline	Heterocyclic compounds	Heterocyclic compounds	146.1	145.053	[M+H]+	C9H7NO	118903786	4.17835e+07	7.57278e+07	7.98665e+07	5.659e+07	2458500	2032200	2447100	1958000	2404900	2409700	116580	233190	213720	282560	140580	145980	9	9	9	9	9	9	9	9	9	9	9	9
MEDN0344	Subericacid	Organic acid And Its derivatives	Organic acid And Its derivatives	173.1	174.089	[M-H]-	C8H14O4	6.45123e+06	7.69792e+06	4.74731e+06	4.57288e+06	7.98792e+06	169030	137570	231900	195980	181730	222600	114430	266650	175460	155580	161790	256300	1131600	632170	1283500	1628000	1351700	677170	998480	730570	1122400	934410	676420	1469400
MEDP0007	L-Cystine	Amino acid and Its metabolites	Amino acids	241	240.024	[M+H]+	C6H12N2O4S2	32115.8	87176.5	59497.6	83005.9	66362	787750	589340	1136800	1178600	276730	627420	111890	87413	56364	72395	77411	27717	1766000	1384400	1186800	1550100	1177500	1434400	1343800	845670	850050	1433200	1448900	1108000
MEDP1407	Carnitine C14:2	FA	CAR	368.3	368.279	[M+H]+	C21H37NO4	9	74802.4	32507.8	120665	52695.4	464560	430430	536640	596420	577130	527680	111440	134840	45467	159680	105880	118940	717020	855080	553160	1328000	395620	841390	643400	530000	1019900	711630	544240	446320
MEDP1170	9-Octadecenal	Aldehyde,Ketones,Esters	Aldehydes	313.3	266.261	[M+H]+	C18H34O	9	9	9	9	9	77626	104760	94579	1625.4	87328	92164	110690	111270	155720	157920	119450	182140	2103700	1877900	1661300	1801800	1737700	1596000	1914400	1642400	1384200	1971400	1809000	1792400
MEDN0036	D-Alanyl-D-Alanine	Amino acid and Its metabolomics	Small Peptide	159.077	160.085	[M-H]-	C6H12N2O3	9	9	9	9	9	107120	105890	131710	292900	91983	121470	109890	105750	290260	106940	229490	42627	38961	25344	120550	123770	94756	19047	29495	39532	79867	18538	16852	124600
MEDN0819	3-Hydroxymandelate	Organic acid And Its derivatives	Organicacid and Its derivatives	167.034	168.042	[M-H]-	C8H8O4	9	9	9	9	9	11445	15534	11358	16252	13530	12668	109250	189460	111660	137410	147100	177950	9	9	9	9	9	9	9	9	9	9	9	9
MEDP0664	L-Tyrosine methyl ester	Amino acid and Its metabolomics	Amino acid derivatives	196.2	195.09	[M+H]+	C10H13NO3	9	9	9	9	9	116090	78834	109200	72433	86499	101770	109060	188190	110170	122530	164050	97621	224040	191220	254140	111580	216770	205020	143840	264190	177290	78209	214170	224160
MEDN0378	FFA(18:3)	FA	FFA	277.2	278.22	[M-H]-	C18H30O2	1.59037e+07	1.45719e+07	1.47041e+07	1.3535e+07	1.4825e+07	46484	77555	61290	50118	51046	33528	107950	191350	171840	147520	127680	69862	631780	560780	1227700	1246000	1726500	898090	967290	1188000	1335400	627250	980310	1294700
MEDN0604	Tetradecanedioic acid	FA	FFA	257.2	258.183	[M-H]-	C14H26O4	308928	396895	186091	221580	235386	32066	25195	35065	36690	36152	42762	107880	155210	94639	142620	185860	128570	1321300	1864000	1446300	1616100	1624500	1065700	3260400	1123800	1129200	1871100	935540	869450
MEDN0818	N-acetyl-beta-alanine	Amino acid and Its metabolites	Amino acid derivatives	130.1	131.058	[M-H]-	C5H9NO3	945007	147801	108937	418353	379207	136710	69177	79566	110140	127630	107880	107710	173580	160430	140010	168740	103120	1111900	1246800	1036400	735760	1271600	969290	1233000	1369300	1109600	1679800	1483600	1145100
MEDP1059	Picolinic acid	Organic acid And Its derivatives	Organicacid and Its derivatives	124.084	123.032	[M+H]+	C6H5NO2	9	9	9	9	9	129970	147110	202230	163070	100700	148380	107430	161080	79389	84023	61054	309850	9	9	9	9	9	9	9	9	9	9	9	9
MEDP0457	5-Aminolevulinate	Organic acid And Its derivatives	Organicacid and Its derivatives	132.1	131.058	[M+H]+	C5H9NO3	9	9	9	9	9	1406800	767990	1203900	999160	1195700	1233900	105860	238230	175860	230350	146120	107410	2074600	1952300	2095500	3277300	1910200	2219200	2866400	2002500	3079600	2550700	2548500	1995800
MWC10137276	9-Oxo-11-(3-pentyl-2-oxiranyl)-10E-undecenoic acid	-	-	309.205	310.214	[M-H]-	C18H30O4	9	9	9	9	9	78469	115010	81959	92944	106160	82920	105840	86565	90822	61524	76383	82411	57029	44209	85049	77298	46960	96946	61506	57691	62158	66377	78274	50636
MEDP0585	Stearidonic Acid	Lipids	Unsaturated fatty acid	277.209	276.209	[M+H]+	C18H28O2	9	9	9	9	9	113730	111450	142610	102860	129800	144310	104790	119210	118180	102450	92981	140580	1980800	1698200	1697100	1603000	1094500	1690500	1955800	1699800	1412700	2454200	2216800	1782500
MEDP1394	Carnitine C15:DC	FA	CAR	416.3	416.339	[M+H]+	C22H41NO6	1.49754e+06	3.96645e+06	2.08601e+06	3.25824e+06	6.80985e+06	1114900	277510	1076600	961330	406170	1157600	102580	206230	107210	154070	80695	64889	3698500	5283700	4604400	2506800	1298400	6311900	1843000	4713000	2994100	4189000	2933500	3819100
MWL0000643	4-Amino-3-phenylbutyric acid	-	-	-	179.095	-	C10H13NO2	9	9	9	9	9	5675300	3478900	5584700	3860100	5069200	4639100	101920	348070	295090	233620	219950	116630	14279000	4531400	15119000	12699000	16312000	18940000	5194900	5943200	10263000	3366200	9282100	7170000
MW10127621	PGPC	-	-	-	609.364	-	C29H56NO10P	9	9	9	9	9	2140.8	3232.4	2526.2	2721.3	2823.4	2754.8	101330	144230	149010	128570	109920	67747	9	9	9	9	9	9	9	9	9	9	9	9
MEDP1406	Carnitine C14:1	Lipids	Carnitines	370.297	370.297	[M+H]+	C21H39NO4	9	9	9	9	9	342890	337520	266080	593940	388970	377130	101030	116210	42329	146490	70377	114200	1598100	2019600	1380400	2304100	1174400	1788900	1088000	1262200	2352600	1624300	1165400	1323200
MEDP0075	Nα-Acetyl-L-Arginine	Amino acid and Its metabolites	Amino acid derivatives	217.1	216.122	[M+H]+	C8H16N4O3	577072	291557	210059	554449	725194	170710	165650	147900	76574	100840	127980	99900	95667	153960	61544	143780	82348	572010	267780	252890	437550	530680	198440	250730	318570	1416900	164420	488960	416910
MEDN0120	Dulcitol	Carbohydrates and Its metabolites	Sugar alcohols	181.1	182.079	[M-H]-	C6H14O6	890490	307487	857168	1.47725e+06	960521	108590	191500	170320	174470	156890	205620	99473	143570	103280	84677	145350	79376	34042	61072	57207	171030	32663	60185	96466	41988	73435	24620	45800	90134
MEDP0053	L-Dopa	Amino acid and Its metabolites	Amino acid derivatives	198.1	197.069	[M+H]+	C9H11NO4	736655	226449	223513	280993	426733	980390	1144900	1329100	786320	1382600	781110	98555	234570	216430	185820	92831	98172	534550	170790	207420	98397	76652	300020	203460	590340	178210	209220	119580	225680
MEDP1166	PC(16:0/2:0)	GP	PC	538.3	537.343	[M+H]+	C26H52NO8P	8.81839e+06	9	9	7.24697e+06	7.0427e+06	10107	40780	10340	10359	43591	14766	96953	93553	84368	118500	94030	61384	130460	123290	96370	141810	46018	86943	97058	90998	117030	137890	59065	102520
MEDN0832	D-Glucosamine 6-Phosphate	Carbohydrates and Its metabolites	Phosphate sugars	258	259.151	[M-H]-	C6H14NO8P	302088	721425	894516	436554	431156	116980	100370	136350	114710	92484	168890	96916	253210	272100	499360	157270	31900	1315800	1647300	1445600	1882900	1652800	1449300	980540	1356100	2564500	1210700	803670	2285500
MEDN1171	Lythramine	Alcohol and amines	Polyamines	478.3	479.267	[M-H]-	C29H37NO5	1.46279e+06	1.92473e+06	1.43403e+06	1.96033e+06	3.05508e+06	4097.9	2829.1	2609.5	3461.4	2874.8	3742	95268	102110	105290	66158	74444	20189	9514.1	31558	49895	35692	223860	31323	13209	43904	48187	14311	24930	45123
MEDP0654	2-Phenylacetamide	Benzene and substituted derivatives	Benzene and substituted derivatives	136	135.068	[M+H]+	C8H9NO	9	9	9	9	9	23858	43811	50688	30731	32253	62650	94782	89912	118750	94950	70870	248190	192580	129120	343760	1208200	841990	116800	125600	123000	410560	136430	91809	1115800
MEDP0137	Protocatechuic Aldehyde	Benzene and substituted derivatives	Phenolics	139.1	138.032	[M+H]+	C7H6O3	9	135282	9	110340	9	9	9	9	9	9	9	94296	142070	260110	55407	195790	68598	383870	241610	205830	237930	119280	166830	582950	482730	431850	538660	450790	655510
MEDN0153	Adenosine 5'-Monophosphate	Nucleotide And Its metabolites	Nucleotide And Its metabolites	346.1	347.063	[M-H]-	C10H14N5O7P	7.70024e+06	2.01481e+07	3.59717e+07	1.94792e+07	2.12257e+07	86352	305340	157770	228290	126110	76359	92993	148930	71214	222480	74363	369010	319880	51819000	259630	158250	181360	11540000	1408100	682980	3066100	1744100	880400	2293400
MEDP1320	LysoPC 22:5 (2n isomer3)	Lipids	Lysophospholipids	570.346	570.357	[M+H]+	C30H53NO7P	9	9	9	9	9	9	9	9	9	6467.1	9	92000	121760	112880	119630	124020	61397	9	9	9	9	9	9	9	9	9	9	9	9
MEDP1414	Carnitine C12:1	Lipids	Carnitines	342.264	342.264	[M+H]+	C19H35NO4	9	9	9	9	9	115390	60641	178740	127700	137610	114210	90174	37682	25895	95868	45710	66225	149920	384660	169370	185370	104730	127200	79434	94930	174360	179580	58889	165780
MEDP1386	Carnitine C18:2-OH	FA	CAR	440.3	440.337	[M+H]+	C25H45NO5	106441	58127.8	69912.3	51300.6	33369	549990	212680	522160	377930	233070	655480	89185	298020	92771	208980	102700	72927	862160	948400	1337600	859770	412630	4095500	668500	983850	921630	1864000	1089700	1219800
MEDP1147	2 ', 6'-Dihydroxy-4'-methoxyacetophenone	Benzene and substituted derivatives	Benzene and substituted derivatives	183.056	182.058	[M+H]+	C9H10O4	9	9	9	9	9	59151	118070	65124	75980	123800	66021	87465	75652	147030	66188	60855	69512	122240	136920	125740	93669	145670	136560	128110	127200	91889	98901	143690	85915
MEDP0584	Pterine	Heterocyclic compounds	Pteridines and derivatives	164.049	163.049	[M+H]+	C6H5N5O	9	9	9	9	9	876130	654850	740840	959890	840740	775040	86744	153540	137990	145830	113260	117810	413510	75965	167840	150770	160150	214430	108180	118660	141440	51800	89574	84318
MEDN0299	Adipic Acid	Organic acid And Its derivatives	Organic acid And Its derivatives	145.1	146.058	[M-H]-	C6H10O4	1.14554e+06	950694	454162	408398	1.85281e+06	1347000	1467300	1690200	1473800	1517300	976700	85401	902050	217270	194700	104840	443460	542020	337290	1482200	1464700	1196000	438910	1194300	368570	2061300	504420	323530	950930
MEDP1025	L-Valyl-L-phenylalanine	Amino acid and Its metabolomics	Amino acid derivatives	265.145	264.147	[M+H]+	C14H20N2O3	9	9	9	9	9	178120	103170	172210	126970	161020	182540	82963	174100	86798	556780	148970	162460	649000	1314700	1111200	1825700	572400	767420	551350	789560	1756600	187890	666990	2261300
MEDP1465	(2S,3S)-butane-2,3-diol	Alcohol and amines	Alcohols	73.064	90.0681	[M-H2O+H]+	C4H10O2	9	9	9	9	9	770620	676270	699020	341810	779310	643390	82455	174700	90778	112980	130610	43904	2530300	2052000	2606600	4670200	2454900	2678200	2924900	2008700	3320000	2284700	2805500	2146000
MEDP1318	LPC(0:0/22:4)	GP	LPC	572.4	571.364	[M+H]+	C30H54NO7P	85430.2	97273.3	57794.6	9	88822.9	9	9	9	9	9	9	82381	312000	514760	576830	503200	295700	9	9	9	9	9	9	9	9	9	9	9	9
MEDP0313	Guanidineacetic Acid	Organic acid And Its derivatives	Organic acid And Its derivatives	118.1	117.054	[M+H]+	C3H7N3O2	27405.1	9	24361.1	18270.1	26379.8	127770	159490	166820	159090	199700	177550	80896	50239	58296	76274	64022	37328	261960	246930	319990	673890	388100	222140	280160	216180	304470	359980	561560	421420
MW10001068	2-Acetolactate	-	-	-	132.042	-	C5H8O4	9	9	9	9	9	3627600	8794200	4681100	2470500	7708900	8810100	79599	110780	107250	210140	92495	61955	143750	92081	275030	474220	344990	182980	245900	112270	433750	47952	50304	154160
MWC10137525	trans,cis-3,6-Nonadien-1-ol	-	-	281.247	140.12	[2M+H]+	C9H16O	9	9	9	9	9	9	9	9	9	9	9	78999	6481600	4651300	2597700	2232400	6587200	9	9	9	9	9	9	9	9	9	9	9	9
MEDP1230	Glycidyl oleate	Lipids	Fatty acyls	339.289	338.282	[M+H]+	C21H38O3	9	9	9	9	9	7190.4	16684	9998.9	15513	8810.4	9680	78884	39654	80146	136630	92887	117530	9	9	9	9	9	9	9	9	9	9	9	9
MEDP0789	2-Pentyl-3-phenyl-2-propenal	Aldehyde,Ketones,Esters	Aldehydes	203.4	202.136	[M+H]+	C14H18O	9	9	9	9	9	58609	71164	73307	71583	79656	61807	78554	65412	69829	71367	76650	82501	36341	35388	25862	30561	45987	24463	26638	32391	35466	39098	38707	23295
MEDP0251	Trigonelline	CoEnzyme and vitamins	CoEnzyme and vitamins	138	137.048	[M+H]+	C7H7NO2	147571	148529	82811.4	268595	109569	82425	47799	63691	97904	82924	98374	78543	95606	93770	89816	138950	128040	235700	179240	132360	185720	227560	108350	171450	213770	92725	804980	150890	165210
MEDP1242	4-tert-butylbenzoic-acid	Benzene and substituted derivatives	Phenolic acids	179.1	178.099	[M+H]+	C11H14O2	1.11628e+06	710879	809895	813513	625451	69487	73481	76388	85347	79166	82112	74909	70781	86813	72224	81288	82152	429510	249890	572860	323750	579170	438230	329210	234090	220840	212620	299880	567890
MEDN1063	Homo-Gamma-Linolenic Acid	Organic acid And Its derivatives	Organicacid and Its derivatives	305.248	306.256	[M-H]-	C20H34O2	9	9	9	9	9	9729.3	15139	12007	15542	12818	8210.7	74788	101940	128930	64329	56952	107220	1079600	1106500	2022000	2562300	1299900	1318400	1439200	1188300	1929700	1574600	1912500	1501100
MEDP0297	5-Aminovaleric Acid	Amino acid and Its metabolites	Amino acid derivatives	118.2	117.079	[M+H]+	C5H11NO2	9	38803.3	42091.6	9	18951.5	127250	144160	148010	175940	184020	190300	74203	51383	39951	84090	83413	60875	271550	228410	227040	687100	324110	195750	222680	192610	254750	274260	474240	415970
MEDN0070	Sarcosine	Amino acid and Its metabolomics	Amino acids	88.0399	89.048	[M-H]-	C3H7NO2	9	9	9	9	9	79834	82583	53338	88639	95069	91793	72736	125470	102520	134410	105140	80550	39183	72792	117100	52007	54712	40937	29344	93444	32447	116470	66645	33097
MEDN0774	19(S)-HETE [19S-hydroxy-5Z,8Z,11Z,14Z-eicosatetraenoic acid]	Lipids	Oxidized lipids	319.227	320.235	[M-H]-	C20H32O3	9	9	9	9	9	9	9	9	9	9	9	70944	1209100	115840	173310	687240	85533	9	9	9	9	9	9	9	9	9	9	9	9
MW10008845	9,10-Dihydroxystearate	-	-	-	316.261	-	C18H36O4	9	9	9	9	9	257150	239980	235550	179030	257230	279520	69743	147480	37492	136210	94865	92394	639490	842450	723460	922380	307280	368690	518910	312790	489910	259000	265240	321170
MEDN0808	Myoinositol	Carboxylic acids and derivatives	Sugar alcohols	179.056	180.16	[M-H]-	C6H12O6	9	9	9	9	9	757320	659190	774000	736580	1266500	1341200	69627	73391	133620	71286	84749	74954	775150	354380	648130	1218200	644990	608670	467750	469640	881100	627210	394130	562540
MEDN0213	D-Sorbitol	Carbohydrates and Its metabolites	Sugar alcohols	181.1	182.079	[M-H]-	C6H14O6	890490	307487	857168	1.47725e+06	960521	89469	168060	121820	121640	128320	139930	67515	91708	91654	58616	112880	46338	21139	22828	23785	21006	26780	24737	51844	22434	26367	40216	54237	36964
MEDP0529	Indole-3-acetamide	Heterocyclic compounds	Indole and Its derivatives	175.1	174.079	[M+H]+	C10H10N2O	272868	9	272892	9	222033	115820	143890	162290	115190	115530	117280	67268	100210	100460	132700	133750	129540	9	9	9	9	9	9	9	9	9	9	9	9
MEDP0598	2'-Hydroxy-5'-methylacetophenone	Benzene and substituted derivatives	Benzene and substituted derivatives	151.068	150.068	[M+H]+	C9H10O2	9	9	9	9	9	65361	83269	60133	68537	77147	69035	66952	73224	63264	92126	70984	69308	136600	114120	113650	143490	114300	130660	166170	79976	89378	75629	147440	85622
MEDN0835	D-Glucuronolactone	Aldehyde,Ketones,Esters	Esters	175.024	176.032	[M-H]-	C6H8O6	9	9	9	9	9	40249	43105	20448	32321	44371	32035	66271	31018	19046	26499	71039	46757	109550	148930	46336	120640	59655	59379	146140	66370	77726	110950	137120	101490
MEDP1453	MG(20:5)isomer	Lipids	Glycerides	377.3	376.261	[M+H]+	C23H36O4	9	9	9	9	9	5655.5	9	4030.9	10228	5054.3	5219.7	65552	66174	43547	63891	55339	50310	7318.8	6528.9	23209	14966	5924.7	13240	11241	11953	16128	5501.7	7167.1	10796
MEDN0539	3'-Sialyllactose	Carbohydrates and Its metabolites	Sugars	632.2	633.212	[M-H]-	C23H39NO19	167518	130999	355050	99978.3	52418.5	230910	215150	282060	254730	267390	241040	65351	35633	36543	54372	25696	40291	145240	54889	190480	253690	131330	143120	113250	139950	129760	85151	96947	65805
MWC10017142	3-Methyladipic acid	-	-	159.066	160.074	[M-H]-	C7H12O4	9	9	9	9	9	224100	232560	286720	211700	215680	299270	65030	177060	155410	57313	138150	142440	9	9	9	9	9	9	9	9	9	9	9	9
MW10004835	(R)-4-Phosphopantoate	-	-	-	228.04	-	C6H13O7P	9	9	9	9	9	4024500	9	9	2244700	3235300	1712000	64874	210300	163170	353400	116390	885270	9	9	9	9	9	9	9	9	9	9	9	9
MW10001111	Mandelonitrile	-	-	-	133.053	-	C8H7NO	9	9	9	9	9	9	9	9	9	9	9	64151	99305	115910	37707	125450	26345	9	9	9	9	9	9	9	9	9	9	9	9
MEDP0611	N-Acetyl-L-Histidine	Amino acid and Its metabolites	Amino acid derivatives	198.1	197.08	[M+H]+	C8H11N3O3	1.46706e+06	512107	650476	948828	1.21414e+06	516610	276290	751550	658610	279300	447910	63342	68829	61284	90465	75670	102300	3426400	1729200	2293100	4090900	1063300	987780	4745300	2278100	10076000	1017600	2307200	4220100
MW10010942	N-Acetylbialaphos;N-Acetylphosphinothricin tripeptide	-	-	-	365.135	-	C13H24N3O7P	9	9	9	9	9	1579900	1748300	1367200	1254900	1476100	2709200	62659	100530	68034	41693	47826	32172	9	9	9	9	9	9	9	9	9	9	9	9
MEDP1416	Carnitine C11:0	Lipids	Carnitines	330.264	330.264	[M+H]+	C18H35NO4	9	9	9	9	9	791530	349620	1464200	601430	827080	593460	62275	141470	81923	99003	101320	106760	176930	79606	220580	224350	258620	84752	32592	60982	151440	40194	59071	204990
MEDN0294	3-Methylcrotonyl Glycine	Organic acid And Its derivatives	Organicacid and Its derivatives	156.066	157.074	[M-H]-	C7H11NO3	9	9	9	9	9	158530	89285	84955	104920	97513	103570	61375	71284	39157	62317	69453	54513	389300	438650	387550	211400	483540	451190	345790	438130	253090	803170	356530	365920
MEDP1131	Arachidyl glycine	Lipids	Fatty acyls	352.317	369.324	[M-H2O+H]+	C22H43NO3	9	9	9	9	9	15305	30204	23502	35968	17849	22435	61275	17319	32762	27266	37967	20086	203070	185370	121030	73978	77378	72005	72733	58599	44195	99935	37812	47562
MEDN0555	Hydroxyphenyllactic acid	Organic acid And Its derivatives	Organic acid And Its derivatives	181.1	182.058	[M-H]-	C9H10O4	878049	14496.6	61618.2	41038.5	9	215150	528000	638710	614190	110570	506280	60998	500280	1326300	293450	164890	317430	388810	483770	308900	1271300	361440	264230	367910	462500	1038900	301680	345020	609550
MEDN0380	Palmitoleic Acid(C16:1)	Lipids	Fatty acid	253.217	254.2	[M-H]-	C16H30O2	9	9	9	9	9	20884	21965	23971	27699	24053	19112	60894	107640	121170	95926	75320	41807	1210600	1381900	2402900	3611600	3988700	1966100	1534900	1504600	4183200	1185200	1154700	3956900
MEDP1381	Carnitine C20:2	Lipids	Carnitines	452.4	452.373	[M+H]+	C27H49NO4	9	9	9	9	9	62864	52203	71131	63702	57106	64892	60748	41074	24137	53641	40636	121730	212060	296100	265940	245180	145580	147310	319260	171970	430770	105670	173520	232910
MEDN0768	13-oxoODE	FA	Oxidized lipids	293.2	294.219	[M-H]-	C18H30O3	9	74549.7	9	34872.7	39909.1	11959	11947	6125.6	6356.9	4374.8	9364.6	60707	146320	134180	100200	84072	68845	2886600	2959700	3860500	3587100	3747400	3604900	3847500	2606200	2256200	3053700	2273200	2455700
MEDP0126	1,5-Diaminopentane	Alcohol and amines	Polyamines	103	102.116	[M+H]+	C5H14N2	338268	325179	398907	186810	132936	9	9	9	9	9	25949	60630	32042	67843	33221	80370	13044	24260	45519	36059	209030	42406	26528	25058	94607	43583	18918	14074	50109
MEDN1207	Cysteinyldopa	Amino acid and Its metabolomics	Small Peptide	315.065	316.073	[M-H]-	C12H16N2O6S	9	9	9	9	9	62703	77059	129040	99081	101060	75526	60201	221080	85860	60844	155680	15599	9	9	9	9	9	9	9	9	9	9	9	9
MEDN1021	4-Acetamidobutyric Acid	Organic acid And Its derivatives	Organic acid And Its derivatives	144.1	145.074	[M-H]-	C6H11NO3	142911	309668	9	247339	288855	57898	96729	105510	133700	83968	100850	60107	56270	37237	67801	45135	40266	830590	911660	784960	686370	533300	633180	832010	756550	691980	867650	956390	554130
MEDN0283	2-Hydroxybutanoic Acid	Organic acid And Its derivatives	Organic acid And Its derivatives	103	104.047	[M-H]-	C4H8O3	931778	1.48818e+06	9	755741	907179	156300	223140	164710	162030	156830	209220	59859	113650	67709	73449	67863	103770	9	9	9	9	9	9	9	9	9	9	9	9
MW10063891	3-Methyluric acid	-	-	-	182.044	-	C6H6N4O3	9	9	9	9	9	145310	42169	110120	91746	120690	108110	58326	161240	99413	57511	92690	82095	9	9	9	9	9	9	9	9	9	9	9	9
MEDP1403	Carnitine C15:1	Lipids	Carnitines	384.311	384.311	[M+H]+	C22H41NO4	9	9	9	9	9	451650	414150	639570	521380	465130	672010	57914	163990	114250	56331	72317	30519	1464300	2046100	2102700	874120	1119700	666330	1279000	2039000	1342800	801800	2192800	1923000
MEDN1213	2-(4-hydroxyphenyl) propionate	Benzene and substituted derivatives	Phenolic acids	165.06	166.063	[M-H]-	C9H10O3	9	9	9	9	9	23161	28070	51740	64917	22709	50069	57056	92406	125820	55570	33151	69125	242820	97876	143340	656150	108800	28151	286860	112730	301820	26323	25081	275490
MEDN0854	3-Methylglutaric acid	Organic acid And Its derivatives	Organic acid And Its derivatives	145.1	146.058	[M-H]-	C6H10O4	9	212548	230153	242307	9	97486	63233	73810	72568	93016	87602	56948	70146	59170	84136	70202	71572	505560	473410	329180	382930	360910	371090	441770	419630	373940	385820	479340	260840
MEDN0537	ADP-ribose	Nucleotide And Its metabolites	Nucleotide And Its metabolites	558.1	559.072	[M-H]-	C15H23N5O14P2	252709	651508	443654	225520	259362	104550	59200	113660	93112	43225	83443	56901	164810	47566	50394	121330	143310	376320	262600	485940	451970	144140	277390	238880	550240	636110	264140	300460	694080
MEDP1209	Styrene	Benzene and substituted derivatives	Benzene and substituted derivatives	105.034	104.063	[M+H]+	C8H8	9	9	9	9	9	36051	30107	25020	23382	46713	44012	56149	125780	209710	30097	152660	139410	9	9	9	9	9	9	9	9	9	9	9	9
MEDP0593	Thioguanine	Nucleotide And Its metabolites	Nucleotide And Its metabolites	168	167.027	[M+H]+	C5H5N5S	2.1433e+06	3.15965e+06	1.86747e+06	2.37165e+06	2.4792e+06	73497	35294	52961	66087	71613	57597	55959	43283	39444	68245	35371	68707	579070	384210	366160	208090	336460	501550	366630	248360	253410	450430	197010	259920
MEDP1401	Carnitine C14-OH	FA	CAR	388.3	388.307	[M+H]+	C21H41NO5	175207	329638	149172	356065	394069	556840	324590	579910	518860	421370	461770	55060	79654	44385	77080	39835	39838	465570	674300	541650	510740	182510	794870	226170	518730	468470	583540	241770	502830
MEDP1408	Carnitine C14:3	Lipids	Carnitines	366.264	366.264	[M+H]+	C21H35NO4	9	9	9	9	9	362210	308440	582980	642060	476830	467480	54594	67446	34529	54124	45306	42028	393300	500760	324750	829590	337610	475170	494600	265570	783730	348120	321690	305320
MEDN0662	Glu-Leu	Amino acid and Its metabolites	Small Peptide	259.1	260.137	[M-H]-	C11H20N2O5	4.906e+06	1.26396e+06	2.80716e+06	3.68023e+06	2.34576e+06	2267500	2111400	3907900	1592000	1478900	2896900	53350	268730	143730	170640	121940	152780	2525600	2113800	2332200	5611000	1852500	3739400	2547800	2008500	2414900	4805300	3325100	2280400
MW10142681	Hydroxypyridin + C5H10NO or 6-Hydroxypseudooxynicotine(not validated)	-	-	-	194.106	-	C10H14N2O2	9	9	9	9	9	69021	78412	162830	163530	73388	148720	52796	73941	59595	110720	51749	81004	9	9	9	9	9	9	9	9	9	9	9	9
MEDP0883	2,4-Dihydroxypteridine	Heterocyclic compounds	Pteridines and derivatives	165.3	164.033	[M+H]+	C6H4N4O2	70193.6	42671.5	306401	437667	547456	128530	174530	126240	145120	88281	129650	52145	62450	38591	48501	51292	65758	1178000	1674500	946330	740250	943480	659960	1167700	809020	893990	1039400	1280900	430480
MEDP1411	Carnitine C13:0	Lipids	Carnitines	358.259	358.259	[M+H]+	C20H39NO4	9	9	9	9	9	263750	219540	227370	168050	237600	211380	52135	103840	41731	127860	93123	94047	728030	833000	687830	981070	306970	357670	532590	256790	608320	247790	315150	274310
MEDN1035	13(R)-HODE	FA	Oxidized lipids	295.2	296.235	[M-H]-	C18H32O3	589852	661703	632456	531690	364877	13921	32309	19229	14833	12229	15756	51299	97313	164650	69949	128730	78056	5341900	6718900	4393100	4487600	4096500	5036300	5275000	5538400	3810000	7190600	6369100	5156200
MEDN0340	Pyrrole-2-Carboxylic Acid	Organic acid And Its derivatives	Organicacid and Its derivatives	110.024	111.032	[M-H]-	C5H5NO2	9	9	9	9	9	42073	27865	26028	42339	28147	87540	50958	49704	71410	52426	49626	142320	291920	95585	390860	287340	1372400	321210	99720	355030	461390	226930	236210	549500
MEDP0710	Hexyl butyrate	Aldehyde,Ketones,Esters	Esters	173.3	172.146	[M+H]+	C10H20O2	9	9	9	9	9	29950	39359	23734	29788	37926	33736	50327	23762	27007	39124	42468	29986	68980	45831	77094	43047	56139	43985	46981	54883	59109	54536	61429	60697
MEDN0736	2-(Methylthio)ethanol	Alcohol and amines	Alcohols	91.0218	92.0296	[M-H]-	C3H8OS	9	9	9	9	9	53099	59756	45904	46252	57900	54520	50072	35753	41645	46918	39666	50838	273080	265080	234300	242060	179380	236000	187350	209910	162150	225500	214140	233090
MWC10153430	Linoleoyl ethanolamide	-	-	370.296	323.282	[M+HCOO+2H]+	C20H37NO2	9	9	9	9	9	11654	9455.2	14163	10421	11941	13480	49692	238170	188750	82264	50795	49714	15109	9473.8	21716	38939	11737	34500	31174	23453	25494	6773.3	8374.3	8412.2
MEDP1434	Carnitine C4:DC	FA	CAR	262.1	262.128	[M+H]+	C11H19NO6	26873.6	38972.9	33787	9	36378	101600	87302	117290	65648	96835	77764	48238	61823	35473	42436	31436	54494	257440	240120	309300	248030	306050	196060	109300	150520	270890	80760	135080	239800
MEDN0170	Uridine 5’-Diphosphate	Nucleotide And Its metabolomics	Nucleotide and Its metabolomics	403	404.002	[M-H]-	C9H14N2O12P2	9	9	9	9	9	56357	38371	58697	52597	52287	55174	48171	79625	55999	43094	72533	55973	9	9	9	9	9	9	9	9	9	9	9	9
MEDP0157	7-Methylxanthine	Nucleotide And Its metabolites	Nucleotide And Its metabolites	167	166.049	[M+H]+	C6H6N4O2	9	9	9	31243.5	51067.6	92061	92527	117930	72307	93938	89103	47400	26514	27740	48336	28570	52254	92924	88211	100550	121790	76924	97464	73302	86460	65007	65920	65963	105730
MW10126751	Methyl linolenate	-	-	-	292.24	-	C19H32O2	9	9	9	9	9	9	9	9	9	9	9	46368	103690	142780	91488	107650	39800	9	9	9	9	9	9	9	9	9	9	9	9
MEDN0541	DL-3,4-Dihydroxyphenyl glycol	Benzene and substituted derivatives	Benzene and substituted derivatives	169.1	170.058	[M-H]-	C8H10O4	201014	362243	120113	143341	226071	38603	48404	33559	27936	29139	50351	45679	62852	66049	44601	62375	70001	313290	358190	313020	316260	264810	216690	495400	205450	209090	313960	196830	214480
MWC10141565	trans-Ferulic acid	-	-	193.05	194.058	[M-H]-	C10H10O4	9	9	9	9	9	9	9	9	9	9	9	45065	38255	207940	13141	176370	18237	9	9	9	9	9	9	9	9	9	9	9	9
MEDN1247	1-pyrroline-4-hydroxy-2-carboxylate	Heterocyclic compounds	Heterocyclic compounds	128	129.043	[M-H]-	C5H7NO3	353477	168871	104352	159531	130520	84531	79433	69397	116280	88175	38006	44842	13777	20810	27292	26671	34654	110770	93107	88801	239060	102500	134500	296710	226190	271740	162160	157660	119600
MW10064147	LysoPE(15:0/0:0)	-	-	-	439.27	-	C20H42NO7P	9	9	9	9	9	716660	443060	605310	389340	337910	322000	44151	119950	91738	58653	64069	42310	9	9	9	9	9	9	9	9	9	9	9	9
MEDN0093	3-Hydroxyanthranilic Acid	Benzene and substituted derivatives	Phenolic acids	152	153.043	[M-H]-	C7H7NO3	516894	553273	458300	635499	540198	599500	453780	551220	191190	535760	379180	44104	155060	150930	50593	115860	248950	9	9	5100200	10010000	15405000	9	9	2397100	12369000	9	9	13470000
MEDP0307	Dl-2-Aminooctanoic Acid	Organic acid And Its derivatives	Organic acid And Its derivatives	160.1	159.126	[M+H]+	C8H17NO2	23035.7	25636.9	19668.8	34493.3	20334.8	61346	52988	56603	76347	56760	79369	43580	67416	28066	24880	47418	13026	282070	106770	272770	161310	497890	289210	121600	173510	121730	140940	97550	221710
MEDP1063	Indole-5-carboxylic acid	Heterocyclic compounds	Indole and Its derivatives	162	161.048	[M+H]+	C9H7NO2	31834.3	27567.2	36058.1	28005.8	26230	9	10063	9	9	9	23647	43328	57740	88977	35495	109970	77565	71854	146090	766610	605290	1017800	51437	108980	95435	1674600	95788	75078	795550
MEDN0275	1-Caffeoylquinic Acid	Organic acid And Its derivatives	Organicacid and Its derivatives	353.087	354.095	[M-H]-	C16H18O9	9	9	9	9	9	60722	69367	56693	57319	56529	74693	43017	44866	9	42196	9	39346	17136	19223	35940	21684	129380	51577	40262	48335	52858	8544	12817	41001
MW10007774	18-Oxooleate	-	-	-	296.235	-	C18H32O3	9	9	9	9	9	9	9	9	9	9	9	42664	532440	145770	153200	197000	79120	9	9	9	9	9	9	9	9	9	9	9	9
MEDP0055	L-Homocitrulline	Amino acid and Its metabolomics	Amino acids	190.1	189.111	[M+H]+	C7H15N3O3	9	9	9	9	9	398210	204990	531670	363190	602360	322460	41081	42999	15898	36113	34233	38645	6199300	9542500	5008700	2412100	4348100	2387700	7949700	7144800	6887200	7672800	6819200	6400600
MEDN0056	N-Acetyl-L-Leucine	Amino acid and Its metabolites	Amino acid derivatives	172.1	173.105	[M-H]-	C8H15NO3	3.9362e+06	1.28027e+06	1.32181e+06	2.2207e+06	2.53422e+06	309340	87863	346770	189860	120240	237950	40695	137070	93974	95102	50696	288450	4066300	1693000	3385300	10804000	3269200	1710500	4414500	1951200	16491000	1422900	3527600	7956200
MEDN1111	12-Hydroxydodecanoic acid	Lipids	Fatty acid	215.165	216.173	[M-H]-	C12H24O3	9	9	9	9	9	24428	19569	15129	14250	11622	19875	40312	38737	34222	19025	63064	39334	9	9	9	9	9	9	9	9	9	9	9	9
MW10014767	Protoporphyrinogen IX	-	-	-	568.305	-	C34H40N4O4	9	9	9	9	9	9	1180.3	9	2911.4	1426.6	9	40096	279540	63142	165350	92288	101710	9	9	9	9	9	9	9	9	9	9	9	9
MEDN0241	Vitamin D3	CoEnzyme and vitamins	CoEnzyme and vitamins	383.331	384.339	[M-H]-	C27H44O	9	9	9	9	9	52718	55132	36864	24605	37035	26717	40076	25589	43424	19889	31726	25458	342380	360420	307360	304010	267500	233010	247590	310800	258420	279300	259200	301510
MEDN0059	N-Glycyl-L-Leucine	Amino acid and Its metabolomics	Amino acid derivatives	187.108	188.116	[M-H]-	C8H16N2O3	9	9	9	9	9	76906	49446	66568	86427	76948	59141	39170	48700	67097	364200	52774	54050	436340	681810	644770	1822300	354230	420530	316800	273490	994740	167920	281170	1710200
MW10006916	6-Tuliposide A;6-O-(4-Hydroxy-2-methylenebutanoyl)-D-glucose	-	-	-	278.1	-	C11H18O8	9	9	9	9	9	134480	124050	110400	144360	150810	110740	39147	94248	272040	247140	151880	72391	9	9	9	9	9	9	9	9	9	9	9	9
MEDP1418	Carnitine C11:1	Lipids	Carnitines	328.248	328.248	[M+H]+	C18H33NO4	9	9	9	9	9	119310	59547	113200	235820	67427	107380	36629	48578	30236	37307	38513	58947	184570	91027	269880	283600	306170	85177	78523	203070	278740	28457	54833	243980
MEDN1231	1-O-vanillyl-β-D-glucose	Benzene and substituted derivatives	Benzene and substituted derivatives	329.1	330.095	[M-H]-	C14H18O9	2.03743e+06	4.04716e+06	4.18669e+06	1.58948e+06	2.07191e+06	1693300	4317200	4849400	4643300	2388500	4905900	35986	44217	30083	18377	35078	37677	28732000	48666000	40306000	24694000	22364000	50254000	41208000	34458000	29708000	56346000	43814000	31973000
MEDP1163	Palmitoyl-EA	Lipids	Fatty acyls	298.3	297.267	[M+H]+	C18H35NO2	9	9	9	9	9	9	9	697	975.32	9	9	35880	2371.1	5585	31425	3005.3	61216	9	9	9	9	9	9	9	9	9	9	9	9
MEDP1427	Carnitine C8:0	FA	CAR	288.1	288.144	[M+H]+	C15H29NO4	17096.6	9	7125.28	487922	9	31633	20112	96366	47317	23101	39505	34446	39341	19896	42448	29028	18434	570810	652220	540880	259320	349160	263470	136370	262610	499340	255610	137080	422280
MEDP1040	N-(2-hydroxyethyl)stearamide	Alcohol and amines	Amines	328.3	327.314	[M+H]+	C20H41NO2	4860.28	4314.44	3298.79	3606.91	3518.69	10593	18410	9559.4	17875	10522	12883	34324	13879	68842	10963	25420	55543	51129	49859	48973	1340400	37716	85493	62924	48123	106660	38507	29280	250630
MEDP1003	1-Hydroxylamino-2-phenylethane	Benzene and substituted derivatives	Benzene and substituted derivatives	120.1	137	[M+H]+	C8H11NO	1.21351e+07	5.79315e+06	5.56867e+06	6.60168e+06	4.70883e+06	423140	224820	378830	395660	390050	367810	33406	72966	67738	62668	30016	40189	731380	504110	824610	1452400	727950	872360	430470	538240	622500	308670	532170	382970
MEDP0586	N-Acetylphenylalanine	Amino acid and Its metabolomics	Amino acid derivatives	208.09	207.09	[M+H]+	C11H13NO3	9	9	9	9	9	331530	122240	491510	252700	205300	363810	32377	157660	115270	111580	62735	115240	3546000	346690	1334400	15282000	810730	1006700	2978000	1066500	20269000	234120	2377400	5475000
MEDP0403	Deoxycytidine	Nucleotide And Its metabolomics	Nucleotide and Its metabolomics	228	227.091	[M+H]+	C9H13N3O4	9	9	9	9	9	63827	77140	56608	58590	43502	66160	32263	71600	56608	40319	24162	57170	159160	117970	106620	82693	81005	112980	99586	79463	59958	90969	62668	71599
MEDN0576	1,2,3-Trihydroxybenzene	Benzene and substituted derivatives	Phenolics	125.024	126.032	[M-H]-	C6H6O3	9	9	9	9	9	9610.8	11542	9	9	11460	11232	32066	14518	35546	42575	70957	90944	361630	231730	661990	877020	159410	275440	192630	670880	1330400	9	221770	1819100
MW10004872	Traumatic Acid	-	-	-	228.136	-	C12H20O4	9	9	9	9	9	9	9	9	9	9	9	31460	57955	90363	49996	26781	41384	9	9	9	9	9	9	9	9	9	9	9	9
MEDP0672	Cyclohexylamine	Alcohol and amines	Amines	99.9	99.1048	[M+H]+	C6H13N	9	9	9	9	9	65384	70441	100620	40418	82228	104540	30738	34344	26517	21130	27505	15251	565880	801860	332710	687980	530520	478870	424070	427650	279770	561090	374510	152040
MEDP0151	2-Hydroxy-6-Aminopurine	Nucleotide And Its metabolites	Nucleotide And Its metabolites	152.1	151.049	[M+H]+	C5H5N5O	667045	756938	654393	709381	733268	143020	121040	182840	620760	55843	68711	30708	75247	43255	90041	14815	68590	1406200	1531600	1695200	2146700	783080	1134300	903970	1590800	1174700	907870	1077600	1429500
MW10008619	5S,8R-DiHODE;(5S,8R)-DiHODE;(5S,8R,9Z,12Z)-5,8-Dihydroxyoctadeca-9,12-dienoate	-	-	-	312.23	-	C18H32O4	9	9	9	9	9	571290	577780	1153100	669740	745820	816100	30660	486110	101860	69719	84730	118720	295780	354760	432080	357810	211700	271570	428160	344720	451000	445460	285020	424360
MW10002754	3-Propylmalate	-	-	-	176.069	-	C7H12O5	9	9	9	9	9	9	9	9	9	9	9	30192	32155	83695	11180	40830	71696	9	9	9	9	9	9	9	9	9	9	9	9
MEDN0375	13-HOTrE	FA	Oxidized lipids	293.2	294.1	[M-H]-	C18H30O3	120254	120324	96889.6	97489.8	64711.2	9	11952	7544.8	6711.3	4694.2	5234.6	30068	46004	144910	28488	120760	46479	1151900	1211600	889980	1112900	985830	1220200	1535800	1339200	805140	1319300	1406800	1245800
MEDP1444	Octapentaenoic acid	Lipids	Unsaturated fatty acid	275.2	274.193	[M+H]+	C18H26O2	9	9	9	9	9	9	9	9	9	9	9	29010	206440	39985	25324	14624	452980	85729	95136	93658	77484	126790	124800	169220	122660	47649	97537	62383	88736
MW10007693	(2'E,4'Z,8E)-Colneleic acid	-	-	-	294.219	-	C18H30O3	9	9	9	9	9	9	9	9	9	9	9	28814	49889	119580	19206	13133	112000	9	9	9	9	9	9	9	9	9	9	9	9
MWL0000111	CarnitineC15:0	-	-	-	416.334	-	C22H41NO6	9	9	9	9	9	9	9	3705	2134.2	2761.7	2476.9	27664	32436	33997	27157	26349	21540	9	9	9	9	9	9	9	9	9	9	9	9
MEDP1385	Carnitine C17:1:DC	FA	CAR	442.4	442.353	[M+H]+	C24H43NO6	2.38775e+06	8.08068e+06	2.89368e+06	5.65826e+06	1.12122e+07	190870	52718	179540	185970	76770	209220	26961	65087	21312	45447	26587	24980	27298	30793	27648	22566	7401.3	100980	20491	24719	32801	48935	29016	28009
MEDN0033	Asp-Phe	Amino acid and Its metabolomics	Amino acid derivatives	279.098	280.106	[M-H]-	C13H16N2O5	9	9	9	9	9	90137	50113	65015	60081	87745	78611	26695	20062	22790	30796	21764	32874	94528	23348	113770	315310	46933	112010	44939	95330	66751	67053	64147	124400
MEDP0724	3,5-Dinitrosalicylic acid	Organic acid And Its derivatives	Organicacid and Its derivatives	229.1	228.002	[M+H]+	C7H4N2O7	9	9	9	9	9	7581.1	9650	7396.5	6773.2	16445	10523	26152	27795	32478	23952	22389	28284	9	9	9	9	9	9	9	9	9	9	9	9
MEDP0158	8-Hydroxyguanosine	Nucleotide And Its metabolomics	Nucleotide and Its metabolomics	300.1	299.087	[M+H]+	C10H13N5O6	9	9	9	9	9	41797	31793	60872	44409	54226	49890	23929	20358	22022	22829	22804	29763	124200	173150	208530	161220	142750	130790	148900	159820	136660	107390	242170	85925
MEDN0281	2-Aminoisobutyric Acid	Amino acid and Its metabolomics	Amino acid derivatives	102.056	103.063	[M-H]-	C4H9NO2	9	9	9	9	9	15409	24663	22734	10541	20069	20237	23628	10133	19167	14651	13802	5459.9	9	9	9	9	9	9	9	9	9	9	9	9
MEDP0393	Pyridoxine 5'-Phosphate	CoEnzyme and vitamins	CoEnzyme and vitamins	250	249.04	[M+H]+	C8H12NO6P	9	9	9	9	9	41116	27595	25656	55409	35953	40687	23247	34459	12129	30170	15635	22534	9	9	9	9	9	9	9	9	9	9	9	9
MEDP0056	L-Homocystine	Amino acid and Its metabolites	Amino acids	269	268.055	[M+H]+	C8H16N2O4S2	39859.9	25890.1	23804.4	47596.7	26178.5	143000	152280	253780	136860	137460	156990	22811	45455	34371	82689	45006	18726	62501	401250	147810	169320	56341	113270	91243	76560	183710	53942	83567	171780
MEDN0071	S-Sulfo-L-Cysteine	Amino acid and Its metabolomics	Amino acid derivatives	199.969	200.977	[M-H]-	C3H7NO5S2	9	9	9	9	9	32608	25710	28813	22145	14168	30604	22801	21878	21627	38631	12822	35567	22991	3966.5	21819	31326	5873.1	15833	22336	14338	121120	7271.3	19774	86295
MW10011727	Prostratin	-	-	-	390.204	-	C22H30O6	9	9	9	9	9	36010	30900	27926	29424	18242	38239	22731	32947	36707	27270	31763	31844	9	9	9	9	9	9	9	9	9	9	9	9
MW10128893	Gly Phe Phe	-	-	-	369.169	-	C20H23N3O4	9	9	9	9	9	57421	10695	42609	27892	37106	39196	22694	73144	34020	105410	48953	24394	547620	342160	661320	361630	219580	397440	288390	459710	551030	58218	238850	330230
MW10137119	FA 17:0	-	-	-	270.256	-	C17H34O2	9	9	9	9	9	25024	23613	26316	26418	29483	27570	22324	25770	29033	19763	20033	26623	9	9	9	9	9	9	9	9	9	9	9	9
MW10007993	(R)-10-Hydroxystearate	-	-	-	300.266	-	C18H36O3	9	9	9	9	9	9	9	9	9	9	9	22210	37963	48892	110020	19871	28238	16858	15893	9981.8	3041700	16326	12035	23634	10796	14096	25262	11331	8940.4
MEDP0891	L-Tryptophanamide	Amino acid and Its metabolites	Amino acid derivatives	204.3	203.106	[M+H]+	C11H13N3O	917080	548327	706988	719459	666450	388080	361170	436660	362420	520510	461190	22005	18678	21446	27233	10529	17048	9	9	9	9	9	9	9	9	9	9	9	9
MEDN1133	Butanone acid	Organic acid And Its derivatives	Organic acid And Its derivatives	101	102.032	[M-H]-	C4H6O3	24850.4	163418	15394.6	159560	72812.4	78715	34847	73520	40606	80474	59812	21844	24620	19946	17365	34393	23469	9	9	9	9	9	9	9	9	9	9	9	9
MEDP1023	Trp-Glu	Amino acid and Its metabolites	Small Peptide	334.1	333.132	[M+H]+	C16H19N3O5	50408.3	41513.3	33203	45976.7	32199.4	35502	25081	36987	32053	38746	39056	21437	29821	33043	44100	44983	16826	87261	127590	119580	377870	182510	119520	76535	90386	150560	46301	62759	101110
MEDP0277	Methyl Indole-3-Acetate	Heterocyclic compounds	Indole and Its derivatives	190.1	189.079	[M+H]+	C11H11NO2	9	9	9	9	9	9	9	9	9	9	9	20488	21213	30106	17496	55536	18867	9	9	9	9	9	9	9	9	9	9	9	9
MEDN1112	16-Hydroxyhexadecanoic acid	FA	FFA	271.2	272.235	[M-H]-	C16H32O3	19205.4	29252.4	24019.6	26807	21690.6	24185	19677	22649	24248	23292	23568	20326	21739	24657	22952	18034	17129	97212	116780	94704	161450	67622	111360	155470	133510	153200	156890	102970	135700
MEDP1398	Carnitine C16:1	Lipids	Carnitines	398.326	398.326	[M+H]+	C23H43NO4	9	9	9	9	9	159800	90970	148530	169000	130450	159110	20158	39997	20316	28035	13325	13385	7846700	10502000	6386000	6894300	3120800	5938800	4841100	5186800	7517400	4251100	2925800	5261400
MEDN0745	Propylparaben	Benzene and substituted derivatives	Phenolic acids	179.071	180.079	[M-H]-	C10H12O3	9	9	9	9	9	18311	16688	18027	19806	18322	16086	20084	21623	18391	15909	16272	15929	18845	37816	24821	26478	27536	24866	20302	22568	12385	27070	24246	14672
MEDN0784	9-oxoODE	FA	Oxidized lipids	293.2	294.219	[M-H]-	C18H30O3	9	74549.7	9	34872.7	39909.1	4156.8	7520.1	3254.6	2306.9	2658.5	5580.5	19908	48343	54096	36260	29979	33325	708680	725930	817520	781220	794940	675630	696790	717870	611130	1029100	756880	766130
MEDP0581	10E,12Z-Octadecadienoic acid	Lipids	Unsaturated fatty acid	281.24	280.24	[M+H]+	C18H32O2	9	9	9	9	9	9	9	9	9	9	9	19742	2858500	2042500	3429400	362200	325750	9	9	9	9	9	9	9	9	9	9	9	9
MEDP1289	Carnitine C6:0	FA	CAR	260.2	259.178	[M+H]+	C13H25NO4	9	9	9	116496	9	21573	16208	44794	28139	24093	17675	19716	27766	15661	16238	20061	8023.4	244040	218040	262830	90047	111660	120970	70966	91261	211820	136800	69061	148800
MEDN0293	3-Hydroxypropanoic Acid	Organic acid And Its derivatives	Organic acid And Its derivatives	89	90.032	[M-H]-	C3H6O3	20176.1	20751	27331.3	21006.3	6723.36	23427	36849	41753	31270	27947	24991	19622	43024	63490	39147	49437	34352	171430	164750	163090	99744	119320	96788	222170	94175	160100	77510	100140	311450
MEDP1029	(Z)-4 ', 6-dihydroxyfuranone	Heterocyclic compounds	Heterocyclic compounds	255.1	254.058	[M+H]+	C15H10O4	9	9	9	9	9	5802.3	7151.5	10328	10330	8569.3	10814	19296	40221	25891	20651	42809	10696	9	9	9	9	9	9	9	9	9	9	9	9
MEDN0491	9-HOTrE [9S-hydroxy-10E,12Z,15Z-octadecatrienoic acid]	Lipids	Oxidized lipids	293.212	294.219	[M-H]-	C18H30O3	9	9	9	9	9	4352	17362	10072	5046.1	3450.1	8594.8	19049	36153	56039	18635	55835	180380	1258700	1263600	1445900	1530600	1052200	1396000	1243900	1180600	1019900	1616200	1299100	1146800
MEDN0222	D-Melezitose	Carboxylic acids and derivatives	Sugars	503.161	504.169	[M-H]-	C18H32O16	9	9	9	9	9	6359.8	9	9	9	9	12420	18645	25011	29657	9180	27451	7716.5	9	9	9	9	9	9	9	9	9	9	9	9
MEDP1436	Carnitine C6:0 Isomer1	Lipids	Carnitines	260.186	260.186	[M+H]+	C13H25NO4	9	9	9	9	9	25587	15394	41247	30158	19190	17698	18617	26415	11372	24753	22753	12972	230180	187610	284980	98311	116850	117960	57004	81462	189030	134950	66739	172440
MW10130052	Ile Trp	-	-	-	317.174	-	C17H23N3O3	9	9	9	9	9	311880	84950	226860	110660	214140	267320	18321	49908	54197	128640	58632	33118	3038800	1042400	3173300	1195500	1397600	1231300	1086900	1602700	2158800	154680	791530	1305500
MEDN0372	LPA(0:0/16:0)	GP	LPA	409.2	410.243	[M-H]-	C19H39O7P	447795	346768	413094	323982	374788	12189	13799	13917	13853	14942	8095.3	18264	63641	81620	29787	32548	9846.5	113930	140590	232600	250030	569940	182080	78018	272310	297390	144350	163490	245990
MEDN0682	Octadecanamide	Alcohol and amines	Amines	282.3	283.288	[M-H]-	C18H37NO	35020	9	42064.3	9	9	9665.4	10562	14547	19781	10526	11461	18134	13417	14199	13347	27818	14120	64043	60168	72323	58341	66412	61011	63171	73814	72386	85431	72438	60633
MEDP0045	Glycyl-L-Proline	Amino acid and Its metabolomics	Small Peptide	173.2	172.085	[M+H]+	C7H12N2O3	9	9	9	9	9	15721	39082	28159	32287	53255	16905	14768	66143	20513	17875	22687	13389	276970	190850	196880	577110	176190	128700	123250	135650	311110	144670	183580	531300
MWC10152531	1,11-Undecanedicarboxylic acid	-	-	225.149	244.167	[M-H2O-H]-	C13H24O4	9	9	9	9	9	12568	10538	9835.4	10246	8436.5	15049	14468	10316	11718	12340	11171	13022	9	9	9	9	9	9	9	9	9	9	9	9
MEDN0570	L-Erythrulose	Carboxylic acids and derivatives	Sugars	119.034	120.042	[M-H]-	C4H8O4	9	9	9	9	9	9999.8	8502.5	12476	11497	8029.8	8974.8	14462	25461	17005	40498	21662	47798	9	9	9	9	9	9	9	9	9	9	9	9
MW10006999	Juvenile hormone II;Methyl(2E,6E)-(10R,11S)-10,11-epoxy-3,7,11-trimethyltrideca-2,6-dienoate	-	-	-	280.204	-	C17H28O3	9	9	9	9	9	6923.4	3587.5	8827	20695	1756.9	31468	14190	22199	9454.9	9321.7	12243	8024.6	9	9	9	9	9	9	9	9	9	9	9	9
MW10126976	Leukotriene A3 methyl ester	-	-	-	334.251	-	C21H34O3	9	9	9	9	9	4337.1	10147	3267.1	6436.1	9	5029	14190	25909	31713	19087	25215	26824	9	9	9	9	9	9	9	9	9	9	9	9
MW10006488	Stearaldehyde	-	-	-	268.277	-	C18H36O	9	9	9	9	9	9	9	9	9	9	9	13748	1378000	143600	86960	83492	563300	9	9	9	9	9	9	9	9	9	9	9	9
MEDP0078	Phe-Phe	Amino acid and Its metabolomics	Small Peptide	313.4	312.147	[M+H]+	C18H20N2O3	9	9	9	9	9	68386	32433	59882	56914	50603	69682	13120	29357	20012	41285	24994	24100	278410	406740	314340	399850	181130	261450	226340	385630	347070	58092	244070	300690
MW10005411	(+)-12-methyl myristic acid	-	-	-	242.225	-	C15H30O2	9	9	9	9	9	9920.1	10909	7265.6	6358.1	8751.3	8010.4	13004	14462	14588	11072	16270	9607.4	139270	149810	157170	146510	113640	109750	169750	104450	152610	143410	102910	144560
MEDN0090	2-Methoxybenzoic Acid	Benzene and substituted derivatives	Phenolic acids	151.04	152.047	[M-H]-	C8H8O3	9	9	9	9	9	127060	96935	106740	41697	109670	82438	12544	21159	34425	7372.8	16732	33468	73810	32028	161100	229230	197250	100490	23135	65013	251190	43141	35930	233890
MEDN0579	N-lactoyl-phenylalanine	Amino acid and Its metabolites	Amino acid derivatives	236.1	237.1	[M-H]-	C12H15NO4	794298	117006	49012.8	179016	92316.8	24293	17079	24292	18274	20014	26182	12427	26943	25757	16508	12322	25054	121690	46261	130640	2316300	82127	98893	32212	57051	143060	18357	42642	159500
MEDN1029	Glycylphenylalanine	Amino acid and Its metabolomics	Amino acid derivatives	221.093	222.1	[M-H]-	C11H14N2O3	9	9	9	9	9	27524	24029	28665	30616	34575	31028	12064	20109	16290	54100	13651	14880	77546	104650	122430	170990	54947	63641	67619	57767	133770	36992	76497	217220
MWC10147462	N-Acetyl-L-phenylalanine	-	-	208.096	207.09	[M+H]+	C11H13NO3	9	9	9	9	9	2901300	1766300	3358800	3154500	1237100	2706600	11937	32112	42808	9	9	17314	9	9	9	9	9	9	9	9	9	9	9	9
MW10012856	DL-ALPHA-TOCOPHEROL	-	-	-	430.381	-	C29H50O2	9	9	9	9	9	76177	78532	268230	48929	137100	36853	11729	29786	22216	23283	42303	23218	9	9	9	9	9	9	9	9	9	9	9	9
MEDN1076	N6-isopentene adenine	Nucleotide And Its metabolomics	Nucleotide and Its metabolomics	202.109	203.117	[M-H]-	C10H13N5	9	9	9	9	9	89217	42135	125340	71705	85753	112400	10958	6837.3	7353.2	12809	9316.2	13312	195790	166290	185010	287270	193510	105500	177600	99786	216810	204820	156550	204970
MW10003539	3-Methyl-L-tyrosine	-	-	-	195.089	-	C10H13NO3	9	9	9	9	9	1268500	1427700	3162000	2047900	1299100	3892800	10827	7809.9	44385	3627.1	11523	22480	9	9	9	9	9	9	9	9	9	9	9	9
MW10126617	Santonine Oxime	-	-	-	261.136	-	C15H19NO3	9	9	9	9	9	5211.2	11514	7988.7	9238.6	12822	6117.3	10553	8186.8	16349	7609.7	6345.2	5718.4	9	9	9	9	9	9	9	9	9	9	9	9
MEDN0376	9,10-DiHOME	FA	Oxidized lipids	313.2	314.246	[M-H]-	C18H34O4	25108.6	24181.5	9	27555.8	19735.5	4604.1	6783.9	6266.2	2798.1	3217.9	8939.9	10106	10993	12686	8716.6	16093	13685	287460	221260	361880	355730	165900	195150	331690	146420	292970	488750	247420	361440
MEDP1430	Carnitine C7:0	Lipids	Carnitines	274.165	274.165	[M+H]+	C14H27NO4	9	9	9	9	9	45574	15004	38465	23654	12708	20389	10105	27831	20054	6252.1	23710	11071	65943	25182	85389	99071	68486	38704	5403.6	20366	75715	14753	23743	91617
MWL0000629	Erucamide	-	-	-	337.334	-	C22H43NO	9	9	9	9	9	20026	5658.5	7202.3	4706.5	17603	5077.7	9050.3	10698	8661.4	5624	8307.3	13578	9	9	9	9	9	9	9	9	9	9	9	9
MEDP1076	Kojibiose	Others	Others	325.1	342.116	[M-H2O+H]+	C12H22O11	311522	294980	220056	251961	228557	105580	115200	40077	128220	76815	86426	8680.5	18906	21786	11707	13505	9617	41396	18873	74582	61889	356530	447470	27558	28594	62018	241150	102790	66748
MW10131324	Phe Met Gly	-	-	-	353.141	-	C16H23N3O4S1	9	9	9	9	9	52650	37536	48973	50944	52149	47873	8618.5	9	9	9	9	9	9	9	9	9	9	9	9	9	9	9	9	9
MEDN0287	3,5-Dimethoxy-4-Hydroxycinnamic Acid	Organic acid And Its derivatives	Organicacid and Its derivatives	223.061	224.069	[M-H]-	C11H12O5	9	9	9	9	9	34156	38255	19840	15831	28199	28853	8580.2	8843	14231	6273.9	25858	7940.5	9	9	32042	129510	275480	9	9	9	53966	9	9	45965
MEDN0342	Sebacate	Organic acid And Its derivatives	Organic acid And Its derivatives	201.1	202.121	[M-H]-	C10H18O4	2.96176e+06	2.82821e+06	1.4863e+06	1.39651e+06	2.69358e+06	75861	58848	25122	8453.8	7364.5	33066	8417.9	15251	33321	6300.2	11132	22086	49601	21334	146300	161900	326400	78164	38966	89151	130940	16419	27752	340690
MEDP1383	Carnitine C20:5	FA	CAR	446.3	446.311	[M+H]+	C27H43NO4	9	52785.7	9	47194.7	32167.8	15502	13527	27198	23334	14849	13688	8287.8	10739	6992.6	11093	6703.9	7362.1	617460	2455800	770440	671570	533850	1481000	2090700	883640	1780400	1373900	594860	1103600
MEDN0370	LPA(0:0/18:0)	GP	LPC	437.3	438.275	[M-H]-	C21H43O7P	9	200209	209866	9	196017	12755	11473	17696	15002	9034.3	10639	7978.3	17969	16551	13632	13128	7460.1	146280	152350	276100	274700	141310	131910	123940	195120	133460	51565	63976	107310
MEDP0540	7,8-dihydro-L-Biopterin	Heterocyclic compounds	Pteridines and derivatives	240.1	239.102	[M+H]+	C9H13N5O3	15761.2	9	13412.3	24081.2	9273.01	45018	46231	32543	42813	60901	42436	6969.4	11033	17216	16983	17792	9	757500	562420	924290	659000	498100	706580	301380	372780	517050	461870	448410	475420
MEDN1288	Glycine linoleate	Lipids	Fatty acyls	336.254	337.262	[M-H]-	C20H35NO3	9	9	9	9	9	9805.2	14025	10418	11863	8051.6	9762.1	6384.9	15082	3647.9	13539	5653.5	15051	47001	40522	97394	3443500	24574	271000	68248	32854	594890	40031	46141	1416900
MEDN0460	N8-Acetylspermidine	Amino acid and Its metabolites	Amino acid derivatives	188.2	189.184	[M-H]-	C9H23N3O	8617.64	10133.8	45896.5	25552.8	62152.1	25251	28024	27699	45972	41090	20899	6096.7	13144	6966.1	35340	13407	9029.2	52403	52680	63741	33564	15535	11855	63475	44764	32802	31556	83921	63868
MEDP1428	Carnitine C8:1	Lipids	Carnitines	286.201	286.201	[M+H]+	C15H27NO4	9	9	9	9	9	67646	24229	85768	63986	26801	39567	6086.2	14156	7926.5	13124	9098.9	6499	69038	41601	169370	87273	149220	51386	50239	42057	158670	43094	62063	107410
MEDP1455	MG(20:4)isomer	Lipids	Glycerides	379.285	378.276	[M+H]+	C23H38O4	9	9	9	9	9	1233.1	9	9	9	9	9	5565.8	9117.1	9034.7	9645.5	11827	6637.2	9	9	9	9	9	9	9	9	9	9	9	9
MW10126696	17-Octadecynoic Acid	-	-	-	280.24	-	C18H32O2	9	9	9	9	9	3706.8	3974.2	3513.2	2745.9	2930.2	1460.4	5414.5	8357.1	8116.2	6540.3	6415.4	3803	9	9	9	9	9	9	9	9	9	9	9	9
MEDN1208	6-hydroxy-3-succinylpyridine	Heterocyclic compounds	Heterocyclic compounds	194.045	195.053	[M-H]-	C9H9NO4	9	9	9	9	9	10967	4276.1	3493.7	4605.8	4365	3338.8	5131.2	4053.7	13178	3094.1	5034.5	36714	9	9	9	9	9	9	9	9	9	9	9	9
MW10151118	2'-Deoxyguanosine 5'-triphosphate	-	-	-	506.996	-	C10H16N5O13P3	9	9	9	9	9	5972.8	19593	26326	17328	10421	14834	3207.1	6323.3	9	19501	7121.2	12937	9	9	9	9	9	9	9	9	9	9	9	9
MEDN0609	Uridine triphosphate(UTP)	Nucleotide And Its metabolites	Nucleotide And Its metabolites	483	483.969	[M-H]-	C9H15N2O15P3	141659	82899.9	111324	106011	67848.7	25955	28866	42882	18713	25705	30614	2018.3	9	8251.6	9	9	3163.2	247290	74520	178660	162720	165120	128190	27572	36334	54842	18581	26051	26438
MEDN0374	9-HpODE	Lipids	Oxidized lipids	311.222	312.2	[M-H]-	C18H32O4	9	9	9	9	9	193170	190930	363840	229380	241250	270550	9	187720	41998	50977	33498	65064	655280	825680	1633900	1554500	837590	956860	705060	721210	772490	884740	822500	873870
MEDP1412	Carnitine C13:1	Lipids	Carnitines	356.279	356.279	[M+H]+	C20H37NO4	9	9	9	9	9	100350	91916	118570	102470	124510	84649	9	9	9	9	9	9	53118	142480	541910	108020	1815.9	12258	114260	149580	58975	15247	10227	58026
MEDP1402	Carnitine C14:1-OH	Lipids	Carnitines	386.292	386.292	[M+H]+	C21H39NO5	9	9	9	9	9	20231	14464	27834	22814	26392	24666	9	9	9	9	9	9	43988	72284	96672	47462	23128	82243	23514	95587	136620	90618	77545	52112
MEDP1404	Carnitine C14:2-OH	FA	CAR	384.3	384.274	[M+H]+	C21H37NO5	22555.2	9	19602.8	16014	11870.3	17918	6996	25607	19487	11462	18867	9	12811	10114	34686	4869.8	7072.6	11242	10823	16121	12630	10562	34038	5881.1	8272	14277	31990	8580.4	8038
MEDN1079	FFA(22:6)	FA	FFA	327.2	328.24	[M-H]-	C22H32O2	9	26676	9	33103.2	23972.3	9	9	9	9	9	9	9	9	9	9	9	9	9	9	9	9	9	9	9	9	9	9	9	9
MEDP1375	Carnitine C20-OH	FA	CAR	472.3	472.342	[M+H]+	C27H53NO5	9	51331.7	9	29543.3	9	9	9	9	9	9	9	9	9	9	9	9	9	9	9	9	9	9	9	9	9	9	9	9	9
MEDP1377	Carnitine C20:1-OH	FA	CAR	470.4	470.384	[M+H]+	C27H51NO5	9	52311.1	45362	9	9	9	9	9	9	9	9	9	9	9	9	9	9	9	9	9	9	9	9	9	9	9	9	9	9
MEDP1438	Carnitine C6:1	FA	CAR	258.2	258.17	[M+H]+	C13H23NO4	9	12222.5	11465.7	9	9	9	9	9	9	9	9	9	9	9	9	9	9	9	9	9	9	9	9	9	9	9	9	9	9
MEDP1533	Carnitine C22:6	FA	CAR	472.3	471.335	[M+H]+	C29H45NO4	9	51331.7	9	29543.3	9	9	9	9	9	9	9	9	9	9	9	9	9	9	9	9	9	9	9	9	9	9	9	9	9
MEDP2261	FFA(12:1)	FA	FFA	199.2	198.161	[M+H]+	C12H22O2	9	102513	9	64471.1	63093.4	9	9	9	9	9	9	9	9	9	9	9	9	9	9	9	9	9	9	9	9	9	9	9	9
MEDP1417	Carnitine C10:1-OH	FA	CAR	330.2	330.2	[M+H]+	C17H31NO5	9	9	9	9	9	9	9	9	9	9	9	9	9	9	9	9	9	4594	10577	14327	9602.1	13540	12710	5284.2	3873.3	26830	40514	9443.6	5959.2
MEDP1420	Carnitine C9:2-OH	FA	CAR	314.2	314.2	[M+H]+	C16H27NO5	9	9	9	9	9	9	9	9	9	9	9	9	9	9	9	9	9	14603	40477	16249	16359	13664	25026	34306	67807	63516	33158	38639	29807
MEDP1421	Carnitine C10:2	FA	CAR	313.208	312.2	[M+H]+	C17H17NO4	9	9	9	9	9	9	9	9	9	9	9	9	9	9	9	9	9	18565	28413	45943	11282	12698	5778	6375.9	5177.2	31152	11973	16587	42455
MEDP1425	Carnitine C7-OH	FA	CAR	290.2	290.2	[M+H]+	C14H27NO5	9	9	9	9	9	9	9	9	9	9	9	9	9	9	9	9	9	30055	35534	33091	70384	41645	35217	21864	57558	27402	50181	40258	55515
MEDP1463	Eicosahexaenoic acid	FA	FFA	301.2	300.208	[M+H]+	C20H28O2	9	9	9	9	9	9	9	9	9	9	9	9	9	9	9	9	9	37661	19867	20596	20715	19451	22276	14082	30674	18130	40043	24675	20611
MEDP1519	Carnitine C12:3	FA	CAR	338.233	337.225	[M+H]+	C19H31NO4	9	9	9	9	9	9	9	9	9	9	9	9	9	9	9	9	9	46160	306890	44868	34111	48696	59245	41306	12071	74545	26289	16005	28810
MEDP1515	Carnitine C10:2 Isomer 1	FA	CAR	312.217	311.21	[M+H]+	C17H29NO4	9	9	9	9	9	9	9	9	9	9	9	9	9	9	9	9	9	52401	21457	65955	43311	81290	66027	12967	23196	39583	12514	26682	78318
MEDN0388	FFA(18:1)	FA	FFA	281.2	282.25	[M-H]-	C18H34O2	9	9	141071	151153	9	9	9	9	9	9	9	9	9	9	9	9	9	54068	53507	123070	151390	111190	66106	58327	53605	121950	58828	54883	94418
MEDN0732	Ricinoleic acid	FA	FFA	297.243	298.251	[M-H]-	C18H34O3	9	9	9	9	9	9	9	9	9	9	9	9	9	9	9	9	9	68311	75714	71142	87516	74283	87184	70219	76422	86782	80369	78528	77129
MEDP0308	Dodecanedioic Aicd	FA	FFA	231.152	230.152	[M+H]+	C12H22O4	9	9	9	9	9	9	9	9	9	9	9	9	9	9	9	9	9	81078	85113	82025	92060	97004	47588	130290	58405	60903	95286	61604	75001
MEDN0395	Cis-11,14,17-Eicosatrienoic Acid(C20:3)	FA	FFA	305.248	306.25	[M-H]-	C20H34O2	9	9	9	9	9	9	9	9	9	9	9	9	9	9	9	9	9	112260	113390	118030	127540	136490	157260	180420	194870	185060	223470	224420	233230
MEDN1139	DL-2-hydroxystearic acid	FA	FFA	299.3	300.266	[M-H]-	C18H36O3	9	73056.5	9	26563.7	38551.1	9	9	9	9	9	9	9	9	9	9	9	9	130620	127870	120160	130310	96771	120950	125020	135040	160810	165860	150170	146810
MEDP1526	Carnitine C16:2-OH	FA	CAR	412.306	411.298	[M+H]+	C23H41NO5	9	9	9	9	9	9	9	9	9	9	9	9	9	9	9	9	9	142430	215390	198380	238920	71342	297240	147640	130140	245360	249910	215470	190990
MEDP1514	Carnitine C9:0 Isomer1	FA	CAR	302.233	301.225	[M+H]+	C16H31NO4	9	9	9	9	9	9	9	9	9	9	9	9	9	9	9	9	9	230620	100060	273870	342330	339450	80186	35254	83503	249540	47895	72767	270700
MEDP1424	Carnitine C9:0	FA	CAR	302.2	302.233	[M+H]+	C16H31NO4	9	9	9	9	9	9	9	9	9	9	9	9	9	9	9	9	9	233250	98808	243430	350710	313980	82806	38237	91492	252360	53552	77139	278720
MEDP1435	Carnitine C6:0 Isomer 2	FA	CAR	260.186	260.186	[M+H]+	C13H25NO4	9	9	9	9	9	9	9	9	9	9	9	9	9	9	9	9	9	244040	218040	262830	90047	111660	120970	70966	91261	211820	136800	69061	148800
MEDP1517	Carnitine C10:1	FA	CAR	314.233	313.225	[M+H]+	C17H31NO4	9	9	9	9	9	9	9	9	9	9	9	9	9	9	9	9	9	324390	399770	492810	338590	178010	202350	162680	136390	350650	311610	173530	457770
MEDP1516	Carnitine C10:1 Isomer1	FA	CAR	314.233	313.225	[M+H]+	C17H31NO4	9	9	9	9	9	9	9	9	9	9	9	9	9	9	9	9	9	327090	412090	494100	309130	179410	227660	166690	142730	341140	315580	164360	478870
MEDP1532	Carnitine C20:1 Isomer 1	FA	CAR	454.389	453.382	[M+H]+	C27H51NO4	9	9	9	9	9	9	9	9	9	9	9	9	9	9	9	9	9	336510	445910	369530	335620	260420	298750	585950	378580	479550	133210	307400	324510
MEDP1380	Carnitine C20:1	FA	CAR	454.389	454.389	[M+H]+	C27H51NO4	9	9	9	9	9	9	9	9	9	9	9	9	9	9	9	9	9	434170	384030	390920	391150	209850	318120	741830	404530	575820	187330	374540	484650
MEDN0400	Α-Linolenic Acid(C18:3N3)	FA	FFA	277.217	278.22	[M-H]-	C18H30O2	9	9	9	9	9	9	9	9	9	9	9	9	9	9	9	9	9	631780	560780	1227700	1246000	1726500	898090	967290	1188000	1335400	627250	980310	1294700
MEDP1521	Carnitine C14:2 Isomer 1	FA	CAR	368.279	367.272	[M+H]+	C21H37NO4	9	9	9	9	9	9	9	9	9	9	9	9	9	9	9	9	9	754360	923890	623300	1484300	509780	837110	615780	585070	1036700	690820	602240	581160
MEDP1520	Carnitine C13:0 Isomer1	FA	CAR	358.295	357.288	[M+H]+	C20H39NO4	9	9	9	9	9	9	9	9	9	9	9	9	9	9	9	9	9	788460	901480	716350	933650	251960	385980	536090	299000	631740	249300	252500	317640
MEDP1530	Carnitine C19	FA	CAR	442.389	441.382	[M+H]+	C26H51NO4	9	9	9	9	9	9	9	9	9	9	9	9	9	9	9	9	9	1440000	1606100	1645400	781000	534150	3082400	777250	2067700	1253800	1810400	1269100	1378300
MEDP1529	Carnitine C14:2:DC	FA	CAR	398.3	397.246	[M+H]+	C21H35NO6	9	7.42926e+06	4.56614e+06	5.65684e+06	5.15214e+06	9	9	9	9	9	9	9	9	9	9	9	9	1486600	1578400	1662700	801320	554520	3446800	804740	2063500	1323100	1766000	1169400	1525000
MEDP1522	Carnitine C15 Isomer1	FA	CAR	386.327	385.319	[M+H]+	C22H43NO4	9	9	9	9	9	9	9	9	9	9	9	9	9	9	9	9	9	1736500	1837300	2427900	3322200	1154100	1382500	1067000	711140	3237400	1400300	975200	1116300
MEDP1523	Carnitine C15	FA	CAR	386.327	385.319	[M+H]+	C22H43NO4	9	9	9	9	9	9	9	9	9	9	9	9	9	9	9	9	9	2140900	2248300	2798100	3615400	756130	1245000	1376200	662790	3114600	1476000	874650	1186800
MEDN0399	FFA(20:0)	FA	FFA	311.3	312.3	[M-H]-	C20H39NO4	9	9	38336.2	44560.2	29941.6	9	9	9	9	9	9	9	9	9	9	9	9	2144900	2067200	3640300	2788700	3971400	3552400	3614200	2433400	1731000	3495900	1804500	2491000
MEDP1531	Carnitine C18-OH	FA	CAR	444.368	443.361	[M+H]+	C25H49NO5	9	9	9	9	9	9	9	9	9	9	9	9	9	9	9	9	9	2150600	3248300	2473600	3223600	1592900	3189700	2088700	2208800	2973200	2765800	2124500	3826900
MEDP1518	Carnitine C10:0 Isomer1	FA	CAR	316.248	315.241	[M+H]+	C17H33NO4	9	9	9	9	9	9	9	9	9	9	9	9	9	9	9	9	9	2303900	3777700	2246000	3048900	1150000	1480600	1216300	1950300	2364200	2025100	779450	1803100
MEDP1084	Dodecylcarnitine	FA	CAR	344.271	343.272	[M+H]+	C19H37NO4	9	9	9	9	9	9	9	9	9	9	9	9	9	9	9	9	9	2650100	3346100	2350400	4580000	1177200	2227700	1567500	2463100	2780900	1694800	1243700	1950200
MEDP1524	Carnitine C16:2 Isomer1	FA	CAR	396.311	395.304	[M+H]+	C23H41NO4	9	9	9	9	9	9	9	9	9	9	9	9	9	9	9	9	9	4791200	4922000	5436700	9318600	2766700	6153600	4809600	3515600	7188400	5012300	4979800	5212300
MEDP1405	Carnitine C14:0	FA	CAR	372.313	372.313	[M+H]+	C21H41NO4	9	9	9	9	9	9	9	9	9	9	9	9	9	9	9	9	9	14452000	16043000	17640000	14094000	5563800	10899000	7067600	12761000	11819000	7754100	7926600	11707000
MEDP1390	Carnitine C18:1	FA	CAR	426.358	426.358	[M+H]+	C25H47NO4	9	9	9	9	9	9	9	9	9	9	9	9	9	9	9	9	9	25757000	26137000	20966000	20248000	13107000	18070000	27074000	14943000	27737000	13468000	11474000	21504000
MEDP1179	(±) -Myristylcarnitine	FA	CAR	372.312	371.304	[M+H]+	C21H41NO4	9	9	9	9	9	9	9	9	9	9	9	9	9	9	9	9	9	28325000	30609000	33215000	26706000	11414000	21515000	14211000	24215000	22891000	15679000	16231000	22686000
MEDP1397	Carnitine C16:0	FA	CAR	400.344	400.344	[M+H]+	C23H45NO4	9	9	9	9	9	9	9	9	9	9	9	9	9	9	9	9	9	63509000	85409000	82097000	70221000	20431000	55612000	47528000	50858000	79504000	37669000	33273000	62650000
MEDP1461	FFA(20:2)	FA	FFA	309.3	308.271	[M+H]+	C20H36O2	7662.53	9	9	7570.18	7883.46	9	9	9	9	9	9	9	9	9	9	9	9	254510	163130	347170	129320	151610	190470	275010	173450	243060	208960	199000	251600
MEDN0391	DHA	FA	Oxidized lipids	327.2	328.24	[M-H]-	C22H32O2	16180.4	17977.5	9	20091.5	9	9	9	9	9	9	9	9	9	9	9	9	9	9	9	9	9	9	9	9	9	9	9	9	9
MEDN1148	2-hydroxyhexadecanoic acid	FA	FFA	271.2	272.235	[M-H]-	C16H32O3	19205.4	29252.4	24019.6	26807	21690.6	9	9	9	9	9	9	9	9	9	9	9	9	1721500	1892300	1242600	2386700	777420	1779900	991570	1389400	1644100	2102800	1589200	1061400
MEDN1081	12,13-DiHOME	FA	Oxidized lipids	313.2	314.246	[M-H]-	C18H34O4	30676.8	22408.4	21901.5	30884	9	9	9	9	9	9	9	9	9	9	9	9	9	287460	221260	361880	355730	165900	195150	331690	146420	292970	488750	247420	361440
MEDP1422	Carnitine C8-OH	FA	CAR	304.2	304.2	[M+H]+	C15H29NO5	30711.8	24849.9	15652.8	28953.1	31357.4	9	9	9	9	9	9	9	9	9	9	9	9	26607	3287.2	29401	25361	17922	14211	10620	19273	21897	1591.8	11223	21084
MEDN1156	FFA(20:4)	FA	FFA	303.2	304.24	[M-H]-	C20H32O2	32845.1	19239.9	8935.26	11272.7	18715.6	9	9	9	9	9	9	9	9	9	9	9	9	7073	2261.7	12050	10047	12362	3634.2	1960.5	9584.6	10680	4318.1	6002.4	9362.4
MEDP2226	Bovinic acid	FA	FFA	281.2	280.4	[M+H]+	C18H32O2	34944.5	31242.4	29274.3	23848.9	30443.1	9	9	9	9	9	9	9	9	9	9	9	9	9	9	9	9	9	9	9	9	9	9	9	9
MEDN1426	9(S),12(S),13(S)-TriHOME	FA	Oxidized lipids	329.2	330.241	[M-H]-	C18H34O5	40105.6	43766.6	27758.3	39002	58976.8	9	9	9	9	9	9	9	9	9	9	9	9	9	9	9	9	9	9	9	9	9	9	9	9
MEDN0807	FFA(14:0)	FA	FFA	227.2	228.37	[M-H]-	C14H28O2	43496.9	72672.7	44853.5	61989.4	69286.5	9	9	9	9	9	9	9	9	9	9	9	9	9	9	9	9	9	9	9	9	9	9	9	9
MEDP1410	Carnitine C11:DC	FA	CAR	360.3	360.276	[M+H]+	C18H33NO6	61564.7	126940	67595	209990	76823	9	9	9	9	9	9	9	9	9	9	9	9	9	9	9	9	9	9	9	9	9	9	9	9
MEDP1409	Carnitine C12-OH	FA	CAR	360.3	360.276	[M+H]+	C19H37NO5	68545.9	145519	56646.2	207537	79910.7	9	9	9	9	9	9	9	9	9	9	9	9	9	9	9	9	9	9	9	9	9	9	9	9
MEDN1854	9,10-dihydroxystearic acid	FA	FFA	315.3	316.5	[M-H]-	C18H36O4	68657.8	91862.4	64018.8	89020.8	103169	9	9	9	9	9	9	9	9	9	9	9	9	9	9	9	9	9	9	9	9	9	9	9	9
MEDP1393	Carnitine C18:4	FA	CAR	420.3	420.311	[M+H]+	C25H41NO4	69527.2	76435.5	70203.3	111650	9	9	9	9	9	9	9	9	9	9	9	9	9	1019300	984020	797240	643570	250080	3522000	371160	558810	606390	1264700	333660	822480
MEDP1399	Carnitine C16:2	FA	CAR	396.3	396.313	[M+H]+	C23H41NO4	108081	430398	204816	366652	186118	9	9	9	9	9	9	9	9	9	9	9	9	2291500	2305200	2668200	4412100	1379500	3094200	2317300	1754000	3503100	2084100	2444700	2549600
MEDN1416	9(S)-HOTrE	FA	Oxidized lipids	293.2	294.219	[M-H]-	C18H30O3	268466	290768	210862	235231	190625	9	9	9	9	9	9	9	9	9	9	9	9	9	9	9	9	9	9	9	9	9	9	9	9
MEDP1389	Carnitine C18:0	FA	CAR	428.3	428.337	[M+H]+	C25H49NO4	268524	477323	287550	411506	296478	9	9	9	9	9	9	9	9	9	9	9	9	76147000	80933000	81502000	86852000	36738000	78056000	62377000	64927000	80784000	43599000	63090000	71173000
MEDP0618	Carnitine-2-methyl-C4	FA	CAR	246.2	245.163	[M+H]+	C12H23NO4	369777	220681	9	176508	188854	9	9	9	9	9	9	9	9	9	9	9	9	9	9	9	9	9	9	9	9	9	9	9	9
MEDP1391	Carnitine C18:2	FA	CAR	424.3	424.342	[M+H]+	C25H45NO4	455405	2.29593e+06	1.00767e+06	1.50325e+06	1.45903e+06	9	9	9	9	9	9	9	9	9	9	9	9	38017000	44508000	40612000	55528000	21509000	48521000	55211000	33569000	59833000	35102000	36807000	41243000
MEDN1409	12-Hydroxyoctadecanoic acid	FA	FFA	299.3	300.266	[M-H]-	C18H36O3	646341	130328	57874.1	80795.9	2.21612e+06	9	9	9	9	9	9	9	9	9	9	9	9	9	9	9	9	9	9	9	9	9	9	9	9
MEDN1406	Tridecanedioic acid	FA	FFA	243.2	244.167	[M-H]-	C13H24O4	762429	792517	446539	594808	558101	9	9	9	9	9	9	9	9	9	9	9	9	9	9	9	9	9	9	9	9	9	9	9	9
MEDN2207	10-Hydroxystearic Acid	FA	Oxidized lipids	299.3	300.5	[M-H]-	C18H36O3	787889	87644.5	49428.8	68566.5	2.39592e+06	9	9	9	9	9	9	9	9	9	9	9	9	9	9	9	9	9	9	9	9	9	9	9	9
MEDN0398	AA	FA	Oxidized lipids	303.2	304.24	[M-H]-	C20H32O2	861220	502205	320672	310205	663236	9	9	9	9	9	9	9	9	9	9	9	9	9	9	9	9	9	9	9	9	9	9	9	9
MEDP1656	Carnitine C16-OH	FA	CAR	416.3	415.33	[M+H]+	C23H45NO5	1.49754e+06	3.96645e+06	2.08601e+06	3.25824e+06	6.80985e+06	9	9	9	9	9	9	9	9	9	9	9	9	9	9	9	9	9	9	9	9	9	9	9	9
MEDN0494	8,15-Dihete	FA	FFA	335.2	336.23	[M-H]-	C20H32O4	1.9573e+06	1.73541e+06	2.00554e+06	2.91165e+06	1.94192e+06	9	9	9	9	9	9	9	9	9	9	9	9	45315	76856	146180	166230	218660	117910	94768	93293	250750	91159	80944	310790
MEDP1528	Carnitine C18:1-OH	FA	CAR	442.4	441.345	[M+H]+	C25H47NO5	2.38775e+06	8.08068e+06	2.89368e+06	5.65826e+06	1.12122e+07	9	9	9	9	9	9	9	9	9	9	9	9	39062000	42443000	44583000	37885000	19438000	30564000	36988000	27365000	52186000	24930000	25129000	37578000
MEDP1387	Carnitine C19:2	FA	CAR	438.4	438.358	[M+H]+	C26H47NO4	2.49542e+06	2.49642e+06	2.36499e+06	2.49812e+06	2.51377e+06	9	9	9	9	9	9	9	9	9	9	9	9	87412	128260	80797	131980	62403	110580	126430	85069	124740	83715	94549	108990
MEDN1069	FFA(18:4)	FA	FFA	275.2	276.209	[M-H]-	C18H28O2	2.81963e+06	1.19019e+06	1.17073e+06	1.13672e+06	1.18092e+06	9	9	9	9	9	9	9	9	9	9	9	9	67889	48894	99087	80196	256110	71068	75273	124590	89870	42423	82717	112420
MEDP1392	Carnitine C18:3	FA	CAR	422.3	422.327	[M+H]+	C25H43NO4	5.44408e+06	4.5155e+06	3.9561e+06	3.7229e+06	1.89293e+06	9	9	9	9	9	9	9	9	9	9	9	9	101250	132370	100830	106440	73824	130840	278870	105090	273900	208450	100370	166230
MEDP1665	Carnitine C3:0	FA	CAR	218.1	217.131	[M+H]+	C10H19NO4	4.12434e+07	3.06214e+07	3.78651e+07	2.97622e+07	3.62441e+07	9	9	9	9	9	9	9	9	9	9	9	9	9	9	9	9	9	9	9	9	9	9	9	9
MEDN1805	FFA(16:1)	FA	FFA	253.2	254.225	[M-H]-	C16H30O2	1.34957e+08	2.12697e+08	1.26287e+08	2.09871e+08	2.38964e+08	9	9	9	9	9	9	9	9	9	9	9	9	9	9	9	9	9	9	9	9	9	9	9	9
MEDP0272	5-Hydroxyindole-3-Acetic Acid	Heterocyclic compounds	Indole and Its derivatives	192.06	191.058	[M+H]+	C10H9NO3	9	9	9	9	9	226730	132030	180440	126640	96363	170810	9	9	9	28828	9	51640	9	9	9	9	9	9	9	9	9	9	9	9
MEDN2088	Imidazole-4-methanol	Heterocyclic compounds	Heterocyclic compounds	97	134.56	[M-H]-	C4H6N2O	9	331204398	9	312321117	9	9	9	9	9	9	9	9	9	9	9	9	9	9	9	9	9	9	9	9	9	9	9	9	9
MEDP2164	2,2-Dihydroxymethyl-1-azabicyclo[2.2.2]octan-3-one	Heterocyclic compounds	Heterocyclic compounds	186.1	185.105	[M+H]+	C9H15NO3	9	33264.8	32128.6	9	48402.9	9	9	9	9	9	9	9	9	9	9	9	9	9	9	9	9	9	9	9	9	9	9	9	9
MEDN1181	5-hydroxyindole acetaldehyde	Heterocyclic compounds	Indole and Its derivatives	174.057	175.063	[M-H]-	C10H9NO2	9	9	9	9	9	9	9	9	9	9	9	9	9	9	9	9	9	4892.7	1184.5	17345	34392	11810	2881.8	4208.8	4370.9	15225	5760.5	1920	15364
MEDP0683	succinylsulfathiazole	Heterocyclic compounds	Sulfanilamides	356.1	355.03	[M+H]+	C13H13N3O5S2	9	9	9	9	9	9	9	9	9	9	9	9	9	9	9	9	9	29090	40259	59003	39897	59109	48650	33256	51138	41573	68331	58748	42857
MEDN0562	Indole-3-carbinol	Heterocyclic compounds	Indole and Its derivatives	146.061	147.068	[M-H]-	C9H9NO	9	9	9	9	9	9	9	9	9	9	9	9	9	9	9	9	9	75368	18250	118250	56051	53974	56415	81607	40237	42116	56405	92702	60396
MEDN0575	3-Hydroxypicolinic acid	Heterocyclic compounds	Pteridines and derivatives	138	139.027	[M-H]-	C6H5NO3	9	9	9	112835	9	9	9	9	9	9	9	9	9	9	9	9	9	90837	62309	166720	587300	1686100	43313	61060	84781	112630	40924	69618	262240
MEDN0265	Indole-2-Carboxylic Acid	Heterocyclic compounds	Indole and Its derivatives	160.04	161.048	[M-H]-	C9H7NO2	9	9	9	9	9	9	9	9	9	9	9	9	9	9	9	9	9	98751	108860	95879	257480	141420	79899	119140	79592	199130	144370	80554	131090
MEDN1039	Indole-4-carboxaldehyde	Heterocyclic compounds	Indole and Its derivatives	144	145.053	[M-H]-	C9H7NO	9	9	9	9	32044.2	9	9	9	9	9	9	9	9	9	9	9	9	168250	652000	505480	326030	152650	114910	203110	201640	429720	327240	260160	137030
MEDP0811	2-(Methylthio)benzothiazole	Heterocyclic compounds	Heterocyclic compounds	182.2	181.002	[M+H]+	C8H7NS2	9	9	9	9	9	9	9	9	9	9	9	9	9	9	9	9	9	265060	300870	313860	322480	296230	284590	300610	323620	300320	267370	298950	337540
MEDP0276	Indole-3-Carboxaldehyde	Heterocyclic compounds	Indole and Its derivatives	146.1	145.053	[M+H]+	C9H7NO	9	9	9	9	9	9	9	9	9	9	9	9	9	9	9	9	9	292170	1191100	837380	558650	236170	144290	318580	326430	809390	579510	420040	201200
MEDN0099	4-Pyridoxic Acid	Heterocyclic compounds	Pyridine and pyridine derivatives	182.045	183.053	[M-H]-	C8H9NO4	9	9	9	9	9	9	9	9	9	9	9	9	9	9	9	9	9	318270	205870	1036500	1036600	1078000	715800	427800	265820	1079800	309210	290620	1188500
MEDN0195	Pyridoxal 5'-Phosphate	Heterocyclic compounds	Pyridine and pyridine derivatives	246.017	247.025	[M-H]-	C8H10NO6P	9	9	9	9	9	9	9	9	9	9	9	9	9	9	9	9	9	508590	649810	802560	656070	458470	610740	666610	610200	771450	350340	589390	424640
MEDP1027	3-Hydroxy-2-methyl-4H-pyran-4-one	Heterocyclic compounds	Heterocyclic compounds	127.031	126.032	[M+H]+	C6H6O3	9	9	9	9	9	9	9	9	9	9	9	9	9	9	9	9	9	812940	719690	2067900	222850	252110	77212	1300900	350870	1349400	38349	827860	288770
MEDN1022	5,6-Dimethylbenzimidazole	Heterocyclic compounds	Heterocyclic compounds	145.077	146.084	[M-H]-	C9H10N2	9	9	9	9	9	9	9	9	9	9	9	9	9	9	9	9	9	3459500	1975000	5565400	3181200	1237700	2045800	1599200	5308700	3648400	47796	1597900	6367000
MEDN0414	Pyridoxamine	Heterocyclic compounds	Pteridines and derivatives	167.1	168.09	[M-H]-	C8H12N2O2	5639.63	9	8855.9	15052.9	9	9	9	9	9	9	9	9	9	9	9	9	9	125430	35908	65023	64225	30596	68393	10259	45433	52059	21480	14272	49323
MEDP1734	5-Aminoimidazole-4-carboxamide	Heterocyclic compounds	Heterocyclic compounds	127.1	126.054	[M+H]+	C4H6N4O	12621.4	19298.1	35033	62698.4	35363.2	9	9	9	9	9	9	9	9	9	9	9	9	9	9	9	9	9	9	9	9	9	9	9	9
MEDP1900	Caffeine	Heterocyclic compounds	Heterocyclic compounds	195.1	194.08	[M+H]+	C8H10N4O2	14599	34208	25436.7	9	18045.2	9	9	9	9	9	9	9	9	9	9	9	9	9	9	9	9	9	9	9	9	9	9	9	9
MEDP1479	Theophylline	Heterocyclic compounds	Heterocyclic compounds	181	180.065	[M+H]+	C7H8N4O2	39110	23938.4	23073.7	24722.1	27079.4	9	9	9	9	9	9	9	9	9	9	9	9	9	9	9	9	9	9	9	9	9	9	9	9
MEDP1652	10-Formyl-7,8-dihydrofolic-acid	Heterocyclic compounds	Pteridines and derivatives	472.2	471.15	[M+H]+	C20H21N7O7	39626.4	9	26062.5	38645.7	9	9	9	9	9	9	9	9	9	9	9	9	9	9	9	9	9	9	9	9	9	9	9	9	9
MEDP0694	2,5-Dimethyl-pyrazine	Heterocyclic compounds	Heterocyclic compounds	109.3	108.069	[M+H]+	C6H8N2	43776.6	43712.7	52746.7	33694.4	43933.2	9	9	9	9	9	9	9	9	9	9	9	9	9	9	9	9	9	9	9	9	9	9	9	9
MEDP1808	Trans-Zeatin	Heterocyclic compounds	Heterocyclic compounds	220.1	219.112	[M+H]+	C10H13N5O	43981.7	16059.1	25234.7	30752.1	36144.7	9	9	9	9	9	9	9	9	9	9	9	9	9	9	9	9	9	9	9	9	9	9	9	9
MEDP1999	2,4-Dihydroxypyridine	Heterocyclic compounds	Pteridines and derivatives	112	111.032	[M+H]+	C5H5NO2	51574.1	52833.2	42448.7	60652.2	74726.3	9	9	9	9	9	9	9	9	9	9	9	9	9	9	9	9	9	9	9	9	9	9	9	9
MEDP2389	5-Hydroxypyridine-2(1H)-one	Heterocyclic compounds	Pyridine and pyridine derivatives	112	111.032	[M+H]+	C5H5NO2	51574.1	52833.2	42448.7	60652.2	74726.3	9	9	9	9	9	9	9	9	9	9	9	9	9	9	9	9	9	9	9	9	9	9	9	9
MEDP1475	1-Methyl-hydantoin	Heterocyclic compounds	Heterocyclic compounds	115	114.043	[M+H]+	C4H6N2O2	56281.6	9	12835.9	9	24569.7	9	9	9	9	9	9	9	9	9	9	9	9	9	9	9	9	9	9	9	9	9	9	9	9
MEDP2521	Piperazine	Heterocyclic compounds	Heterocyclic compounds	87.1	86.0838	[M+H]+	C4H10N2	74744.1	59900.9	69750.2	45282.5	37786.1	9	9	9	9	9	9	9	9	9	9	9	9	9	9	9	9	9	9	9	9	9	9	9	9
MEDN0621	Indoxylsulfuric acid	Heterocyclic compounds	Indole and Its derivatives	212	213.01	[M-H]-	C8H7NO4S	87898.6	57485.9	31837.2	53056.2	41925	9	9	9	9	9	9	9	9	9	9	9	9	9	9	9	9	9	9	9	9	9	9	9	9
MEDP1786	N1,N8-diacetylspermidine	Heterocyclic compounds	Heterocyclic compounds	230.2	229.179	[M+H]+	C11H23N3O2	91070.9	169009	15649.5	14807.8	74475	9	9	9	9	9	9	9	9	9	9	9	9	9	9	9	9	9	9	9	9	9	9	9	9
MEDP1211	N-acetylpyrrolidine	Heterocyclic compounds	Heterocyclic compounds	114.1	113.084	[M+H]+	C6H11NO	155572	216213	275525	183869	233386	9	9	9	9	9	9	9	9	9	9	9	9	485450	541550	460220	459090	522170	469430	402120	405890	396640	495300	396970	552500
MEDP2092	2,4-Quinolinediol	Heterocyclic compounds	Heterocyclic compounds	162.1	161.048	[M+H]+	C9H7NO2	156816	213664	228709	242875	257960	9	9	9	9	9	9	9	9	9	9	9	9	9	9	9	9	9	9	9	9	9	9	9	9
MEDP1981	2,8-Quinolinediol	Heterocyclic compounds	Heterocyclic compounds	208.1	161.048	[M+HCOO+2H]+	C9H7NO2	170626	42435.8	9	56059.1	9	9	9	9	9	9	9	9	9	9	9	9	9	9	9	9	9	9	9	9	9	9	9	9	9
MEDN0262	5,6-Dihydroxyindole-2-Carboxylic Acid	Heterocyclic compounds	Indole and Its derivatives	192	193.038	[M-H]-	C9H7NO4	171429	280719	196964	9	93116.8	9	9	9	9	9	9	9	9	9	9	9	9	9	9	9	9	9	9	9	9	9	9	9	9
MEDP2145	Caprolactam	Heterocyclic compounds	Heterocyclic compounds	114.1	113.16	[M+H]+	C6H11NO	182231	149299	157700	163269	161872	9	9	9	9	9	9	9	9	9	9	9	9	9	9	9	9	9	9	9	9	9	9	9	9
MEDP1748	Cyromazine	Heterocyclic compounds	Heterocyclic compounds	167.1	166.097	[M+H]+	C6H10N6	215856	319914	335704	246922	486873	9	9	9	9	9	9	9	9	9	9	9	9	9	9	9	9	9	9	9	9	9	9	9	9
MEDP1814	2,5-Dimethyl-2,3-dihydrofuran-3-one	Heterocyclic compounds	Heterocyclic compounds	113.1	112.13	[M+H]+	C6H8O2	300779	235661	282124	347784	319669	9	9	9	9	9	9	9	9	9	9	9	9	9	9	9	9	9	9	9	9	9	9	9	9
MEDP1723	3-Amino-2-piperidinone	Heterocyclic compounds	Heterocyclic compounds	115.1	114.079	[M+H]+	C5H10N2O	729805	328017	382086	530569	405931	9	9	9	9	9	9	9	9	9	9	9	9	9	9	9	9	9	9	9	9	9	9	9	9
MEDN1966	Pyrimidine-4-carboxylic acid sodium salt	Heterocyclic compounds	Heterocyclic compounds	123	124.1	[M-H]-	C5H4N2O2	866497	560752	264284	387734	545483	9	9	9	9	9	9	9	9	9	9	9	9	9	9	9	9	9	9	9	9	9	9	9	9
MEDP1472	N'-Methyl-2-pyridone-5-carboxamide	Heterocyclic compounds	Pteridines and derivatives	153	152.059	[M+H]+	C7H8N2O2	981333	1.47908e+06	1.09371e+06	1.04042e+06	1.68319e+06	9	9	9	9	9	9	9	9	9	9	9	9	9	9	9	9	9	9	9	9	9	9	9	9
MEDN2008	3-pyrimidin-2-yl-propionic acid	Heterocyclic compounds	Heterocyclic compounds	151.1	152.15	[M-H]-	C7H8N2O2	1.23934e+06	1.22099e+06	879179	571871	1.33711e+06	9	9	9	9	9	9	9	9	9	9	9	9	9	9	9	9	9	9	9	9	9	9	9	9
MEDP1484	Quinoline-4-carboxylic acid	Heterocyclic compounds	Pteridines and derivatives	174	173.17	[M+H]+	C10H7NO2	1.55413e+06	9	574069	350564	42958.8	9	9	9	9	9	9	9	9	9	9	9	9	9	9	9	9	9	9	9	9	9	9	9	9
MEDP1098	Methoxyindoleacetic Acid	Heterocyclic compounds	Indole and Its derivatives	206.1	205.074	[M+H]+	C11H11NO3	1.87695e+06	1.68391e+06	2.61208e+06	2.02893e+06	2.28457e+06	9	9	9	9	9	9	9	9	9	9	9	9	74428	27351	148340	92288	24051	90972	94693	63734	420670	26935	52212	415450
MEDP2412	N-(2-hydroxyethyl)-3-pyridinecarboxamide	Heterocyclic compounds	Heterocyclic compounds	167.1	166.074	[M+H]+	C8H10N2O2	1.91187e+06	794287	776660	946724	646240	9	9	9	9	9	9	9	9	9	9	9	9	9	9	9	9	9	9	9	9	9	9	9	9
MEDP0890	Lumichrome	Heterocyclic compounds	Heterocyclic compounds	243.2	242.08	[M+H]+	C12H10N4O2	2.41407e+06	2.74475e+06	3.10534e+06	2.1584e+06	2.76974e+06	9	9	9	9	9	9	9	9	9	9	9	9	9	9	9	9	9	9	9	9	9	9	9	9
MEDN1484	Ethionamide	Heterocyclic compounds	Pteridines and derivatives	165	166.056	[M-H]-	C8H10N2S	2.80979e+06	2.44259e+06	2.69329e+06	2.95562e+06	2.94204e+06	9	9	9	9	9	9	9	9	9	9	9	9	9	9	9	9	9	9	9	9	9	9	9	9
MEDP2342	4-Aminomethylpyrimidine	Heterocyclic compounds	Heterocyclic compounds	110.1	109.13	[M+H]+	C5H7N3	2.83085e+06	1.81585e+06	2.69355e+06	2.1757e+06	2.60452e+06	9	9	9	9	9	9	9	9	9	9	9	9	9	9	9	9	9	9	9	9	9	9	9	9
MEDP0270	3-Indolebutyric Acid	Heterocyclic compounds	Indole and Its derivatives	204.1	203.095	[M+H]+	C12H13NO2	5.78082e+06	4.49287e+06	3.85722e+06	5.0674e+06	5.76977e+06	9	9	9	9	9	9	9	9	9	9	9	9	9	9	9	9	9	9	9	9	9	9	9	9
MEDN0523	Indole-3-lactic acid	Heterocyclic compounds	Indole and Its derivatives	204.1	205.074	[M-H]-	C11H11NO3	8.82459e+06	8.14986e+06	1.13155e+07	9.63576e+06	1.02729e+07	9	9	9	9	9	9	9	9	9	9	9	9	337930	191460	554060	1068300	455490	475030	974850	258870	871110	325940	386630	1025800
MEDN1656	Hydroxypiperazic acid	Heterocyclic compounds	Heterocyclic compounds	145.1	146.106	[M-H]-	C5H10N2O3	3.21577e+07	4.61543e+07	4.19842e+07	3.22011e+07	2.79629e+07	9	9	9	9	9	9	9	9	9	9	9	9	9	9	9	9	9	9	9	9	9	9	9	9
MEDN0469	Citraconic Acid	Organic acid And Its derivatives	Organic acid And Its derivatives	129	130.027	[M-H]-	C5H6O4	9	224172	9	9	366405	9	9	9	9	9	9	9	9	9	9	9	9	9	9	9	9	9	9	9	9	9	9	9	9
MEDN0654	3-Methylsalicylic acid	Organic acid And Its derivatives	Organic acid And Its derivatives	151	152.047	[M-H]-	C8H8O3	9	9	9	127961	9	9	9	9	9	9	9	9	9	9	9	9	9	9	9	9	9	9	9	9	9	9	9	9	9
MEDN1496	2,6-Dimethoxybenzoic acid	Organic acid And Its derivatives	Organic acid And Its derivatives	181.1	182.058	[M-H]-	C9H10O4	9	16981.1	44149.1	9	9	9	9	9	9	9	9	9	9	9	9	9	9	9	9	9	9	9	9	9	9	9	9	9	9
MEDN1498	2-Hydroxyadipic acid	Organic acid And Its derivatives	Organic acid And Its derivatives	161	162.053	[M-H]-	C6H10O5	9	81429.1	9	9	68260.6	9	9	9	9	9	9	9	9	9	9	9	9	9	9	9	9	9	9	9	9	9	9	9	9
MEDN1719	Tetradecyl phosphonic acid	Organic acid And Its derivatives	Organic acid And Its derivatives	277.2	278.201	[M-H]-	C14H31O3P	9	122304	115375	9	9	9	9	9	9	9	9	9	9	9	9	9	9	9	9	9	9	9	9	9	9	9	9	9	9
MEDN1723	Cholic acid	Organic acid And Its derivatives	Organic acid And Its derivatives	407.3	408.288	[M-H]-	C24H40O5	9	163526	9	93607.8	141592	9	9	9	9	9	9	9	9	9	9	9	9	9	9	9	9	9	9	9	9	9	9	9	9
MEDP1824	Caftaric acid	Organic acid And Its derivatives	Organic acid And Its derivatives	313.1	312.23	[M+H]+	C13H12O9	9	24877.1	9	9	33452.4	9	9	9	9	9	9	9	9	9	9	9	9	9	9	9	9	9	9	9	9	9	9	9	9
MEDP2231	(±)-α-CMBHC	Organic acid And Its derivatives	Organic acid And Its derivatives	321.2	320.4	[M+H]+	C19H28O4	9	6729.06	9	9	14924	9	9	9	9	9	9	9	9	9	9	9	9	9	9	9	9	9	9	9	9	9	9	9	9
MEDP0289	3,4,5-Trimethoxycinnamic Acid	Organic acid And Its derivatives	Organicacid and Its derivatives	239.084	238.084	[M+H]+	C12H14O5	9	9	9	9	9	9	9	9	9	9	9	9	9	9	9	9	9	8361.6	7255.6	49942	49826	67508	13116	2565.7	46822	21396	9863	9653.8	133360
MEDN1162	p-Tolyl sulfuric acid	Organic acid And Its derivatives	Sulfonic acids	187.009	188.014	[M-H]-	C7H8O4S	9	9	9	9	9	9	9	9	9	9	9	9	9	9	9	9	9	11133	3432.1	9676.8	916450	568170	3524.5	6160.5	4948.2	156670	5861.7	8874.1	81225
MEDN0343	Shikimic Acid	Organic acid And Its derivatives	Organicacid and Its derivatives	173.045	174.053	[M-H]-	C7H10O5	9	9	9	9	9	9	9	9	9	9	9	9	9	9	9	9	9	18775	20396	29838	1549100	98986	9287.4	11314	139030	1017600	15942	24045	319340
MEDN0298	4-Oxopentanoate	Organic acid And Its derivatives	Organicacid and Its derivatives	115.04	116.047	[M-H]-	C5H8O3	9	9	9	9	9	9	9	9	9	9	9	9	9	9	9	9	9	133600	107400	95972	78322	153080	93559	255490	111500	146460	176100	96201	88226
MEDP0357	Urocanic Acid	Organic acid And Its derivatives	Organicacid and Its derivatives	139.04	138.043	[M+H]+	C6H6N2O2	9	9	9	9	9	9	9	9	9	9	9	9	9	9	9	9	9	182230	196450	825440	1547700	5054500	144980	69006	350620	5266100	198170	175660	4883600
MEDN0417	(Rs)-Mevalonic Acid	Organic acid And Its derivatives	Organicacid and Its derivatives	147.066	148.074	[M-H]-	C6H12O4	9	9	9	9	9	9	9	9	9	9	9	9	9	9	9	9	9	255270	81504	702470	2534300	2290900	209480	127650	178330	1699800	44162	204170	916660
MEDN1312	2-hydroxyphenylacetic acid	Organic acid And Its derivatives	Organicacid and Its derivatives	151	152.047	[M-H]-	C8H8O3	9	9	9	9	9	9	9	9	9	9	9	9	9	9	9	9	9	291360	103780	285880	707180	212230	103400	741180	188010	281390	109810	76844	377240
MEDN0490	Fumaric Acid	Organic acid And Its derivatives	Organicacid and Its derivatives	115.003	116.011	[M-H]-	C4H4O4	9	9	9	9	9	9	9	9	9	9	9	9	9	9	9	9	9	527330	385580	472480	398570	608680	405600	830440	464930	624690	758480	386470	547460
MEDP0287	2-Aminoethanesulfonic Acid	Organic acid And Its derivatives	Sulfonic acids	126	125.015	[M+H]+	C2H7NO3S	9	9	9	9	9	9	9	9	9	9	9	9	9	9	9	9	9	527940	527370	452770	257140	592990	456950	394760	477380	348550	507470	612200	424040
MEDN0470	Oxoadipic Acid	Organic acid And Its derivatives	Organic acid And Its derivatives	159	160.037	[M-H]-	C6H8O5	9	141398	82459.9	9	9	9	9	9	9	9	9	9	9	9	9	9	9	580550	253670	685840	219160	1006800	529550	774180	523710	2142900	9	451970	1570400
MEDN0327	L-Dihydroorotic Acid	Organic acid And Its derivatives	Organicacid and Its derivatives	157.025	158.033	[M-H]-	C5H6N2O4	9	9	9	9	9	9	9	9	9	9	9	9	9	9	9	9	9	626440	744140	692880	710710	752210	741090	690560	714380	640820	674750	694930	710190
MEDN0305	Creatine	Organic acid And Its derivatives	Organicacid and Its derivatives	130.062	131.07	[M-H]-	C4H9N3O2	9	9	9	9	9	9	9	9	9	9	9	9	9	9	9	9	9	778240	880580	1180700	926610	1028300	699130	697380	876580	538000	1287100	850420	623370
MEDN1134	2-Hydroxy-3,5-dinitrobenzoic acid	Organic acid And Its derivatives	Organicacid and Its derivatives	226.994	228.002	[M-H]-	C7H4N2O7	9	9	9	9	9	9	9	9	9	9	9	9	9	9	9	9	9	1271100	1467500	1345800	1395900	1431300	1554100	1531000	1497200	1516100	1480000	1456000	1488300
MEDP0286	2-Aminoethanesulfinic Acid	Organic acid And Its derivatives	Sulfonic acids	110	109.02	[M+H]+	C2H7NO2S	9	9	9	9	9	9	9	9	9	9	9	9	9	9	9	9	9	1409600	756750	989480	1258100	320270	734560	780910	722430	696240	720620	722090	728120
MEDP1056	Iminodiacetic acid	Organic acid And Its derivatives	Organicacid and Its derivatives	134.1	133.037	[M+H]+	C4H7NO4	9	9	9	9	9	9	9	9	9	9	9	9	9	9	9	9	9	3088400	3754200	3267600	3112600	3389400	2162600	2857300	2460900	1721600	3028400	3198600	2063900
MEDN0855	Geranyl Pyrophosphate	Organic acid And Its derivatives	Phosphoric acids	313.061	314.068	[M-H]-	C10H20O7P2	9	9	9	9	9	9	9	9	9	9	9	9	9	9	9	9	9	5971800	6419500	7433400	4506300	4547800	5326200	4724200	4795800	5744900	4845800	4683000	5390900
MEDN1503	3-(4-Hydroxyphenyl)-1-propanol	Organic acid And Its derivatives	Organic acid And Its derivatives	151.1	152.084	[M-H]-	C9H12O2	5615.41	17787.1	11261.7	9	12665.7	9	9	9	9	9	9	9	9	9	9	9	9	9	9	9	9	9	9	9	9	9	9	9	9
MEDP0209	Cis-Aconitic Acid	Organic acid And Its derivatives	Organic acid And Its derivatives	175	174.016	[M+H]+	C6H6O6	6064.06	26732.9	32340.8	10104.7	18408.2	9	9	9	9	9	9	9	9	9	9	9	9	9	9	9	9	9	9	9	9	9	9	9	9
MEDN0326	L-Tartaric Acid	Organic acid And Its derivatives	Organic acid And Its derivatives	149	150.016	[M-H]-	C4H6O6	17582.7	30088.4	24591.2	28218.5	109598	9	9	9	9	9	9	9	9	9	9	9	9	13275	41143	45229	108030	58917	54784	124140	62029	160880	17565	108140	180170
MEDP1855	DL-Aminopimelic acid	Organic acid And Its derivatives	Organic acid And Its derivatives	176.1	175.084	[M+H]+	C7H13NO4	21641.5	23836.8	56314.2	18597.6	27510	9	9	9	9	9	9	9	9	9	9	9	9	9	9	9	9	9	9	9	9	9	9	9	9
MEDP0576	N1-Acetylspermine	Organic acid And Its derivatives	Organic acid And Its derivatives	245.2	244.226	[M+H]+	C12H28N4O	25591.3	47224.6	17881.2	9	29855.6	9	9	9	9	9	9	9	9	9	9	9	9	9	9	9	9	9	9	9	9	9	9	9	9
MEDN1403	10-Hydroxy-2-Decenoic Acid	Organic acid And Its derivatives	Organic acid And Its derivatives	185.1	186.126	[M-H]-	C10H18O3	25899.6	26544.8	16139.8	9	28050.1	9	9	9	9	9	9	9	9	9	9	9	9	9	9	9	9	9	9	9	9	9	9	9	9
MEDN1320	2-Hydroxy-2-Methyl Butyric acid	Organic acid And Its derivatives	Organic acid And Its derivatives	117	118.063	[M-H]-	C5H10O3	26123.7	9	9	9	14193.8	9	9	9	9	9	9	9	9	9	9	9	9	9	9	9	9	9	9	9	9	9	9	9	9
MEDP2223	Cork-oximate	Organic acid And Its derivatives	Organic acid And Its derivatives	205.1	204.22	[M+H]+	C8H16N2O4	27950.9	51971.4	82162.4	88992.7	66200.2	9	9	9	9	9	9	9	9	9	9	9	9	9	9	9	9	9	9	9	9	9	9	9	9
MEDN0416	Ureidoisobutyric Acid	Organic acid And Its derivatives	Organic acid And Its derivatives	145.1	146.069	[M-H]-	C5H10N2O3	28709.4	43381.3	63789.2	45884.4	53744.8	9	9	9	9	9	9	9	9	9	9	9	9	135550	82240	94364	92277	72593	46512	103910	62109	117540	136820	90544	77723
MEDN0689	2,5-Furandicarboxylicacid	Organic acid And Its derivatives	Organic acid And Its derivatives	155	156.006	[M-H]-	C6H4O5	30559.4	9	38995.8	33362.2	54459.9	9	9	9	9	9	9	9	9	9	9	9	9	9	9	9	9	9	9	9	9	9	9	9	9
MEDN0841	3-Ureidopropionate	Organic acid And Its derivatives	Organic acid And Its derivatives	131	132.054	[M-H]-	C4H8N2O3	34753.3	31978	29508.8	21634.2	6034.04	9	9	9	9	9	9	9	9	9	9	9	9	212640	58324	92079	66926	243650	27924	92343	34126	33901	77632	118920	512390
MEDN1043	2-(pyridin-3-yl)-1H-benzimidazole	Organic acid And Its derivatives	Organic acid And Its derivatives	389.2	195.08	[2M-H]-	C12H9N3	40582.4	189404	51114.3	21286.7	9	9	9	9	9	9	9	9	9	9	9	9	9	2996900	5907600	4722900	521710	7974000	12498000	1981300	2607800	1309800	11717000	10844000	1908800
MEDN0406	3-(3-Hydroxyphenyl)Propionate Acid	Organic acid And Its derivatives	Organic acid And Its derivatives	165.1	166.063	[M-H]-	C9H10O3	45342.3	26216.7	46756.5	64539.8	37032.1	9	9	9	9	9	9	9	9	9	9	9	9	9	9	9	9	9	9	9	9	9	9	9	9
MEDP1985	Glucerol 2-phosphate	Organic acid And Its derivatives	Phosphoric acids	345	172.014	[2M+H]+	C3H9O6P	48379.8	22520.3	19926.7	16785.9	35555.8	9	9	9	9	9	9	9	9	9	9	9	9	9	9	9	9	9	9	9	9	9	9	9	9
MEDN0833	3-Dehydroshikimate	Organic acid And Its derivatives	Organic acid And Its derivatives	171	172.037	[M-H]-	C7H8O5	62897.1	109713	40229	93388.3	80527.1	9	9	9	9	9	9	9	9	9	9	9	9	228690	154990	310710	113220	110300	79485	100030	157360	54437	24188	80518	129820
MEDP1818	Bicine	Organic acid And Its derivatives	Organic acid And Its derivatives	164.1	163.17	[M+H]+	C6H13NO4	66362	28590.4	78763.2	51738.1	38947.9	9	9	9	9	9	9	9	9	9	9	9	9	9	9	9	9	9	9	9	9	9	9	9	9
MEDN1924	N-2-hydroxyethylpiperazine-N''-2-ethanesulfonic acid	Organic acid And Its derivatives	Sulfonic acids	237.1	238.31	[M-H]-	C8H18N2O4S	71167.1	77859.4	108306	72431.8	72776.9	9	9	9	9	9	9	9	9	9	9	9	9	9	9	9	9	9	9	9	9	9	9	9	9
MEDP2534	Raphanusamic acid	Organic acid And Its derivatives	Organic acid And Its derivatives	164	163.2	[M+H]+	C4H5NO2S2	78766.7	32989.9	31572.6	9	27368	9	9	9	9	9	9	9	9	9	9	9	9	9	9	9	9	9	9	9	9	9	9	9	9
MEDN1945	Morpholine ethanesulfonic acid	Organic acid And Its derivatives	Sulfonic acids	194	195.24	[M-H]-	C6H13NO4S	82803.1	25397.5	54097.1	90314.3	52150.1	9	9	9	9	9	9	9	9	9	9	9	9	9	9	9	9	9	9	9	9	9	9	9	9
MEDP2281	gamma-CEHC	Organic acid And Its derivatives	Organic acid And Its derivatives	265.1	264.32	[M+H]+	C15H20O4	90881.2	112949	170914	58143.4	631241	9	9	9	9	9	9	9	9	9	9	9	9	9	9	9	9	9	9	9	9	9	9	9	9
MEDN1630	Ferulic acid	Organic acid And Its derivatives	Organic acid And Its derivatives	193.1	194.058	[M-H]-	C10H10O4	91048.5	50890.4	35533.1	9	51916.9	9	9	9	9	9	9	9	9	9	9	9	9	9	9	9	9	9	9	9	9	9	9	9	9
MEDN1098	2-ethyl-2-hydroxybutyric acid	Organic acid And Its derivatives	Organic acid And Its derivatives	131.1	132.079	[M-H]-	C6H12O3	111890	9	38081.4	67472.3	9	9	9	9	9	9	9	9	9	9	9	9	9	9	9	9	9	9	9	9	9	9	9	9	9
MEDP2347	3-Guanidinopropionic acid	Organic acid And Its derivatives	Organic acid And Its derivatives	132.1	131.069	[M+H]+	C4H9N3O2	119118	108491	103171	106342	122314	9	9	9	9	9	9	9	9	9	9	9	9	9	9	9	9	9	9	9	9	9	9	9	9
MEDN2068	2-Methyllactic acid	Organic acid And Its derivatives	Organic acid And Its derivatives	103	104.1	[M-H]-	C4H8O3	127595	168508	134025	217799	137709	9	9	9	9	9	9	9	9	9	9	9	9	9	9	9	9	9	9	9	9	9	9	9	9
MEDN2091	(R)-2-Hydroxybutyric acid	Organic acid And Its derivatives	Organic acid And Its derivatives	103	104.1	[M-H]-	C4H8O3	127595	168508	134025	217799	137709	9	9	9	9	9	9	9	9	9	9	9	9	9	9	9	9	9	9	9	9	9	9	9	9
MEDN1604	3-Hydroxy-tetradecanoic acid	Organic acid And Its derivatives	Organic acid And Its derivatives	243.2	244.204	[M-H]-	C14H28O3	134542	102751	107657	61650.1	61781.9	9	9	9	9	9	9	9	9	9	9	9	9	9	9	9	9	9	9	9	9	9	9	9	9
MEDN1856	(R)-3-Hydroxymyristic acid	Organic acid And Its derivatives	Organic acid And Its derivatives	243.2	244.37	[M-H]-	C14H28O3	134542	102751	107657	61650.1	61781.9	9	9	9	9	9	9	9	9	9	9	9	9	9	9	9	9	9	9	9	9	9	9	9	9
MEDN1908	5-Carboxyvanillic Acid	Organic acid And Its derivatives	Organic acid And Its derivatives	211	211.025	[M-H]-	C9H8O6	144552	112257	164257	124578	122507	9	9	9	9	9	9	9	9	9	9	9	9	9	9	9	9	9	9	9	9	9	9	9	9
MEDP0316	4-Hydroxy-3-methoxyphenylacetic acid	Organic acid And Its derivatives	Organic acid And Its derivatives	183.1	182.058	[M+H]+	C9H10O4	144565	9	115336	9	198284	9	9	9	9	9	9	9	9	9	9	9	9	143680	122170	163320	82573	96728	94802	256210	84835	48676	227070	73053	110570
MEDN0316	Guanidinoethyl Sulfonate	Organic acid And Its derivatives	Sulfonic acids	166	167.037	[M-H]-	C3H9N3O3S	148480	70957	77708.9	70833.6	138416	9	9	9	9	9	9	9	9	9	9	9	9	195690	105590	108150	178550	158540	114210	176270	107640	191600	463880	82796	129480
MEDP2024	Dehydroascorbic-acid	Organic acid And Its derivatives	Organic acid And Its derivatives	175	174.016	[M+H]+	C6H6O6	149505	173489	243117	175782	183058	9	9	9	9	9	9	9	9	9	9	9	9	9	9	9	9	9	9	9	9	9	9	9	9
MEDN1958	2-methyl citric acid	Organic acid And Its derivatives	Organic acid And Its derivatives	205	206.043	[M-H]-	C7H10O7	180621	268959	129165	147059	309590	9	9	9	9	9	9	9	9	9	9	9	9	9	9	9	9	9	9	9	9	9	9	9	9
MEDN0204	Pyruvic Acid	Organic acid And Its derivatives	Organic acid And Its derivatives	87	88.016	[M-H]-	C3H4O3	196965	401161	110340	503740	49748.8	9	9	9	9	9	9	9	9	9	9	9	9	9	9	9	9	9	9	9	9	9	9	9	9
MEDN1504	3-Hydroxycinnamic acid	Organic acid And Its derivatives	Organic acid And Its derivatives	163	164.047	[M-H]-	C9H8O3	226258	310087	389849	373246	484039	9	9	9	9	9	9	9	9	9	9	9	9	9	9	9	9	9	9	9	9	9	9	9	9
MEDN2023	Homovanillic Acid sulfate (sodium salt)	Organic acid And Its derivatives	Organic acid And Its derivatives	261	262.24	[M-H]-	C9H10O7S	245360	193209	220162	134351	635910	9	9	9	9	9	9	9	9	9	9	9	9	9	9	9	9	9	9	9	9	9	9	9	9
MEDN2029	2,2-Dimethylglutaric acid	Organic acid And Its derivatives	Organic acid And Its derivatives	159.1	160.17	[M-H]-	C7H12O4	268373	442975	569192	400323	420214	9	9	9	9	9	9	9	9	9	9	9	9	9	9	9	9	9	9	9	9	9	9	9	9
MEDN1722	Piperic acid	Organic acid And Its derivatives	Organic acid And Its derivatives	165	166.027	[M-H]-	C8H6O4	287177	226986	272481	314270	272227	9	9	9	9	9	9	9	9	9	9	9	9	9	9	9	9	9	9	9	9	9	9	9	9
MEDN1311	2-Hydroxycaprylic acid	Organic acid And Its derivatives	Organic acid And Its derivatives	159	160.21	[M-H]-	C8H16O3	291304	284197	159504	231059	228376	9	9	9	9	9	9	9	9	9	9	9	9	233690	213610	231660	189340	210760	179110	179160	204080	170880	263580	211350	198530
MEDN0325	L-Lactic Acid	Organic acid And Its derivatives	Organic acid And Its derivatives	89	90.0317	[M-H]-	C3H6O3	306380	152704	109344	186901	232858	9	9	9	9	9	9	9	9	9	9	9	9	21958	27806	45818	1242300	220340	16318	56973	16710	127000	33323	39435	232020
MEDN0413	Ethylmalonate	Organic acid And Its derivatives	Organic acid And Its derivatives	131	132.042	[M-H]-	C5H8O4	310994	276242	200405	111144	270000	9	9	9	9	9	9	9	9	9	9	9	9	2715800	1199100	4323000	6510100	4596600	2073000	2745100	1798600	6422700	808390	1080900	2833600
MEDN2063	1,6-Di-O-phosphono-D-fructose	Organic acid And Its derivatives	Organic acid And Its derivatives	339	340.12	[M-H]-	C6H14O12P2	354785	537254	361233	212837	391967	9	9	9	9	9	9	9	9	9	9	9	9	9	9	9	9	9	9	9	9	9	9	9	9
MEDN1315	4-Hydroxy-3-methylbenzoic acid	Organic acid And Its derivatives	Organic acid And Its derivatives	151	152.047	[M-H]-	C8H8O3	373618	594280	365462	412657	338915	9	9	9	9	9	9	9	9	9	9	9	9	238020	116170	283590	607330	195830	89517	654730	177810	336000	145820	70419	351040
MEDP1724	3-Amino-4-methylpentanoic-acid	Organic acid And Its derivatives	Organic acid And Its derivatives	132.1	131.095	[M+H]+	C6H13NO2	381231	332352	432691	362169	354071	9	9	9	9	9	9	9	9	9	9	9	9	9	9	9	9	9	9	9	9	9	9	9	9
MEDN1886	(S)-2-Hydroxy-3-phenylpropanoic acid	Organic acid And Its derivatives	Organic acid And Its derivatives	165.1	166.17	[M-H]-	C9H10O3	391122	56231.2	51738.7	157349	56982.3	9	9	9	9	9	9	9	9	9	9	9	9	9	9	9	9	9	9	9	9	9	9	9	9
MEDN1533	Dimethylmalonic acid	Organic acid And Its derivatives	Organic acid And Its derivatives	131	132.042	[M-H]-	C5H8O4	394683	325341	255951	149520	310171	9	9	9	9	9	9	9	9	9	9	9	9	9	9	9	9	9	9	9	9	9	9	9	9
MEDN0314	Glutaric Acid	Organic acid And Its derivatives	Organic acid And Its derivatives	131	132.042	[M-H]-	C5H8O4	394683	325341	255951	149520	310171	9	9	9	9	9	9	9	9	9	9	9	9	2715800	1199100	4323000	6510100	4596600	2073000	2745100	1798600	6422700	808390	1080900	2833600
MEDN1394	3-Hydroxybenzoic Acid	Organic acid And Its derivatives	Organic acid And Its derivatives	137	138.032	[M-H]-	C7H6O3	400798	598162	354950	337034	231596	9	9	9	9	9	9	9	9	9	9	9	9	9	9	9	9	9	9	9	9	9	9	9	9
MEDN2009	2-Hydroxy-3-Methyl Butanoic Acid	Organic acid And Its derivatives	Organic acid And Its derivatives	117.1	118.063	[M-H]-	C5H10O3	420700	9	9	62847.3	111724	9	9	9	9	9	9	9	9	9	9	9	9	9	9	9	9	9	9	9	9	9	9	9	9
MEDN2028	4-toluenesulfonic acid	Organic acid And Its derivatives	Organic acid And Its derivatives	171	172.2	[M-H]-	C7H7SO3H	480017	1.95149e+06	1.08932e+06	1.40984e+06	1.34878e+06	9	9	9	9	9	9	9	9	9	9	9	9	9	9	9	9	9	9	9	9	9	9	9	9
MEDN2067	3-Amino-5-hydroxybenzoic acid	Organic acid And Its derivatives	Organic acid And Its derivatives	152	153.043	[M-H]-	C7H7NO3	516894	553273	458300	635499	540198	9	9	9	9	9	9	9	9	9	9	9	9	9	9	9	9	9	9	9	9	9	9	9	9
MEDN0334	Mandelic Acid	Organic acid And Its derivatives	Organic acid And Its derivatives	151	152.047	[M-H]-	C8H8O3	630573	192143	717927	246032	220831	9	9	9	9	9	9	9	9	9	9	9	9	5461700	2617500	9286600	12271000	10907000	5215400	1561300	3930800	14034000	2483600	2166500	13444000
MEDN1299	1-Aminocyclohexanoic acid	Organic acid And Its derivatives	Organic acid And Its derivatives	142.1	143.095	[M-H]-	C7H13NO2	723533	310121	491724	577926	452073	9	9	9	9	9	9	9	9	9	9	9	9	2171600	717720	2192000	1792000	2383700	2726500	883010	831310	1294600	580740	1432200	867950
MEDN1317	3,3-Dimethylglutaric acid	Organic acid And Its derivatives	Organic acid And Its derivatives	159	160.17	[M-H]-	C7H12O4	759619	978293	830297	812892	1.1074e+06	9	9	9	9	9	9	9	9	9	9	9	9	137540	52235	106720	122280	190630	111650	79326	47405	187560	26977	47786	267290
MEDN2096	Pyrazine-2-carboxylic acid	Organic acid And Its derivatives	Organic acid And Its derivatives	123	124.028	[M-H]-	C5H4N2O2	826957	497374	334989	362460	410943	9	9	9	9	9	9	9	9	9	9	9	9	9	9	9	9	9	9	9	9	9	9	9	9
MEDN1493	(R)-3-Hydroxybutanoic acid	Organic acid And Its derivatives	Organic acid And Its derivatives	103	104.047	[M-H]-	C4H8O3	931778	1.48818e+06	9	755741	907179	9	9	9	9	9	9	9	9	9	9	9	9	9	9	9	9	9	9	9	9	9	9	9	9
MEDP1132	3-Carboxypropyltrimethylammonium	Organic acid And Its derivatives	Organic acid And Its derivatives	146.1	145.11	[M+H]+	C7H15NO2	947620	438804	439844	542317	1.75554e+06	9	9	9	9	9	9	9	9	9	9	9	9	731270	1228200	1166100	2976800	996370	1191800	992960	1216900	558200	1650400	1156600	972780
MEDN1951	Sulfoacetic acid	Organic acid And Its derivatives	Organic acid And Its derivatives	139	140.12	[M-H]-	C2H4O5S	976696	1.15835e+06	1.4287e+06	1.48091e+06	1.37702e+06	9	9	9	9	9	9	9	9	9	9	9	9	9	9	9	9	9	9	9	9	9	9	9	9
MEDP1853	CAP-palmitate	Organic acid And Its derivatives	Organic acid And Its derivatives	543.2	560.242	[M+H-H2O]+	C27H42Cl2N2O6	988334	927211	872524	874872	1.01037e+06	9	9	9	9	9	9	9	9	9	9	9	9	9	9	9	9	9	9	9	9	9	9	9	9
MEDN1717	Tropine	Organic acid And Its derivatives	Organic acid And Its derivatives	165.1	166.063	[M-H]-	C9H10O3	995845	189967	96082.6	417032	199711	9	9	9	9	9	9	9	9	9	9	9	9	9	9	9	9	9	9	9	9	9	9	9	9
MEDN1326	2-Methylglutaric Acid	Organic acid And Its derivatives	Organic acid And Its derivatives	145	146.058	[M-H]-	C6H10O4	1.03009e+06	919450	615548	504338	1.38341e+06	9	9	9	9	9	9	9	9	9	9	9	9	30479	47008	99327	100370	88818	30241	97484	19534	168070	27009	33535	53378
MEDN0320	Hydrocinnamic Acid	Organic acid And Its derivatives	Organic acid And Its derivatives	149.1	150.068	[M-H]-	C9H10O2	1.06955e+06	1.13793e+06	819120	1.01468e+06	719282	9	9	9	9	9	9	9	9	9	9	9	9	9	9	9	9	9	9	9	9	9	9	9	9
MEDN1395	(R)-(-)-2-Phenylpropionic Acid	Organic acid And Its derivatives	Organic acid And Its derivatives	149.1	150.068	[M-H]-	C9H10O2	1.06955e+06	1.13793e+06	819120	1.01468e+06	719282	9	9	9	9	9	9	9	9	9	9	9	9	9	9	9	9	9	9	9	9	9	9	9	9
MEDP1496	L-2-Aminobutyric acid	Organic acid And Its derivatives	Organic acid And Its derivatives	104.1	103.063	[M+H]+	C4H9NO2	1.10253e+06	495153	875843	826231	1.48408e+06	9	9	9	9	9	9	9	9	9	9	9	9	6173200	8888700	6050400	4798800	3576800	4935400	10215000	7751200	7827400	8598200	5319700	8983000
MEDN1226	2-amino-4-oxovaleric acid	Organic acid And Its derivatives	Organic acid And Its derivatives	130.1	131.058	[M-H]-	C5H9NO3	1.18853e+06	90840.2	103848	390903	306070	9	9	9	9	9	9	9	9	9	9	9	9	1111900	1246800	1036400	735760	1271600	969290	1233000	1369300	1109600	1679800	1483600	1145100
MEDN2026	4-Acetylaminobenzoic acid	Organic acid And Its derivatives	Organic acid And Its derivatives	178.1	179.17	[M-H]-	C9H9NO3	1.53571e+06	777328	584241	502825	330682	9	9	9	9	9	9	9	9	9	9	9	9	9	9	9	9	9	9	9	9	9	9	9	9
MEDP0069	N-Acetylputrescine	Organic acid And Its derivatives	Organic acid And Its derivatives	131	166.087	[M-Cl]+	C6H14N2O	1.6954e+06	1.30085e+06	1.99541e+06	953576	977193	9	9	9	9	9	9	9	9	9	9	9	9	9	9	9	9	9	9	9	9	9	9	9	9
MEDN0432	5-Hydroxyhexanoic Acid	Organic acid And Its derivatives	Organic acid And Its derivatives	131.1	132.079	[M-H]-	C6H12O3	1.71872e+06	357736	177456	804269	949541	9	9	9	9	9	9	9	9	9	9	9	9	9	9	9	9	9	9	9	9	9	9	9	9
MEDN1499	2-Hydroxyhexanoic acid	Organic acid And Its derivatives	Organic acid And Its derivatives	131.1	132.079	[M-H]-	C6H12O3	1.71872e+06	357736	177456	804269	949541	9	9	9	9	9	9	9	9	9	9	9	9	9	9	9	9	9	9	9	9	9	9	9	9
MEDN1328	(S)-Leucic acid	Organic acid And Its derivatives	Organic acid And Its derivatives	131	132.079	[M-H]-	C6H12O3	1.71872e+06	357736	177456	804269	949541	9	9	9	9	9	9	9	9	9	9	9	9	713230	476600	1382400	2310000	913480	446090	844720	438540	1087400	425010	473550	2009700
MEDP1488	SDMA	Organic acid And Its derivatives	Organic acid And Its derivatives	203	202.25	[M+H]+	C8H18N4O2	1.79272e+06	993265	1.0805e+06	935141	1.65918e+06	9	9	9	9	9	9	9	9	9	9	9	9	10981000	4307200	16453000	21926000	29521000	10458000	4666700	8141100	17786000	3779700	6780900	30603000
MEDP0285	2,6-Diaminooimelic Acid	Organic acid And Its derivatives	Organic acid And Its derivatives	191.1	190.095	[M+H]+	C7H14N2O4	2.05065e+06	1.72067e+06	552556	1.43246e+06	1.02332e+06	9	9	9	9	9	9	9	9	9	9	9	9	9	9	9	9	9	9	9	9	9	9	9	9
MEDN1566	Octadecanedioic acid	Organic acid And Its derivatives	Organic acid And Its derivatives	313.2	314.246	[M-H]-	C18H34O4	2.09973e+06	8.20723e+06	3.63198e+06	3.25146e+06	5.51043e+06	9	9	9	9	9	9	9	9	9	9	9	9	9	9	9	9	9	9	9	9	9	9	9	9
MEDN1554	Isethionic acid	Organic acid And Its derivatives	Sulfonic acids	125	125.999	[M-H]-	C2H6O4S	2.12124e+06	2253376	1.41983e+06	2.25652e+06	2.32504e+06	9	9	9	9	9	9	9	9	9	9	9	9	9	9	9	9	9	9	9	9	9	9	9	9
MEDN1701	3,5-Dihydroxybenzoic acid	Organic acid And Its derivatives	Organic acid And Its derivatives	153	154.027	[M-H]-	C7H6O4	2.56284e+06	2.51457e+06	2.28578e+06	1.67733e+06	9	9	9	9	9	9	9	9	9	9	9	9	9	9	9	9	9	9	9	9	9	9	9	9	9
MEDN1322	2,3-Dihydroxybenzoic acid	Organic acid And Its derivatives	Organic acid And Its derivatives	153	154.027	[M-H]-	C7H6O4	2.56284e+06	2.51457e+06	2.28578e+06	1.67733e+06	9	9	9	9	9	9	9	9	9	9	9	9	9	3086600	2124800	8033700	7926900	1179600	2313600	1701000	6903800	12742000	9	2072600	16889000
MEDN1567	Phosphonoacetic acid	Organic acid And Its derivatives	Phosphoric acids	138.6	139.987	[M-H]-	C2H5O5P	2.66319e+06	3.59507e+06	3.50679e+06	1.89238e+06	3.40384e+06	9	9	9	9	9	9	9	9	9	9	9	9	9	9	9	9	9	9	9	9	9	9	9	9
MEDN1792	2-Dodecylbenzenesulfonic acid	Organic acid And Its derivatives	Sulfonic acids	325.2	326.192	[M-H]-	C18H30O3S	2.79495e+06	3.15194e+06	3.02011e+06	3.16982e+06	3.33456e+06	9	9	9	9	9	9	9	9	9	9	9	9	9	9	9	9	9	9	9	9	9	9	9	9
MEDN0622	Porphobilinogen	Organic acid And Its derivatives	Organic acid And Its derivatives	225.1	226.095	[M-H]-	C10H14N2O4	2.79591e+06	2.3367e+06	2.55578e+06	3.03575e+06	2.92786e+06	9	9	9	9	9	9	9	9	9	9	9	9	9	9	9	9	9	9	9	9	9	9	9	9
MEDN1052	2-Hydroxyglutaric acid	Organic acid And Its derivatives	Organic acid And Its derivatives	147	148.037	[M-H]-	C5H8O5	3.23089e+06	1125450	1.09007e+06	2.85853e+06	3.3657e+06	9	9	9	9	9	9	9	9	9	9	9	9	416080	292970	710340	1443400	360060	750190	482420	571120	608660	936270	486150	593220
MEDP2265	2-Amino-3-phosphonopropionic-acid	Organic acid And Its derivatives	Phosphoric acids	170	169.07	[M+H]+	C3H8NO5P	3.30557e+06	1.8082e+06	1.31443e+06	2.07286e+06	2.61113e+06	9	9	9	9	9	9	9	9	9	9	9	9	9	9	9	9	9	9	9	9	9	9	9	9
MEDN0820	3-Hydroxyglutaric acid	Organic acid And Its derivatives	Organic acid And Its derivatives	147	148.037	[M-H]-	C5H8O5	3.37403e+06	1.33481e+06	1.252e+06	2.93507e+06	4.06029e+06	9	9	9	9	9	9	9	9	9	9	9	9	135510	93982	293810	784520	518440	426000	195570	179400	437720	338730	284180	493700
MEDP2266	Inositol 1,3,4-trisphosphate	Organic acid And Its derivatives	Phosphoric acids	421	420.1	[M+H]+	C6H15O15P3	3.79665e+06	4.06168e+06	4.05538e+06	3.55227e+06	3.85236e+06	9	9	9	9	9	9	9	9	9	9	9	9	9	9	9	9	9	9	9	9	9	9	9	9
MEDN1510	4-Ethyloctanoic acid	Organic acid And Its derivatives	Organic acid And Its derivatives	171.1	172.146	[M-H]-	C10H20O2	4.12496e+06	3.83751e+06	4.03754e+06	2.3296e+06	3.93914e+06	9	9	9	9	9	9	9	9	9	9	9	9	9	9	9	9	9	9	9	9	9	9	9	9
MEDP1802	Stachydrine	Organic acid And Its derivatives	Organic acid And Its derivatives	144.1	143.095	[M+H]+	C7H13NO2	4.13112e+06	2.82265e+06	2.4445e+06	5.30823e+06	3.78361e+06	9	9	9	9	9	9	9	9	9	9	9	9	9	9	9	9	9	9	9	9	9	9	9	9
MEDN0480	Dl-Glyceraldehyde 3-Phosphate	Organic acid And Its derivatives	Phosphoric acids	169	169.998	[M-H]-	C3H7O6P	4.72299e+06	6.02148e+06	4.34523e+06	2.6909e+06	4.28804e+06	9	9	9	9	9	9	9	9	9	9	9	9	5269300	1376600	4515500	3857700	7859900	5642000	1804500	3032800	2452800	6689000	8913000	4980500
MEDN1965	α-Hydroxyglutaric Acid (sodium salt)	Organic acid And Its derivatives	Organic acid And Its derivatives	147	148.11	[M-H]-	C5H8O5	4.91652e+06	1856316	1.5376e+06	4.41641e+06	4.75938e+06	9	9	9	9	9	9	9	9	9	9	9	9	9	9	9	9	9	9	9	9	9	9	9	9
MEDN0651	Succinic anhydride	Organic acid And Its derivatives	Organic acid And Its derivatives	99	100.016	[M-H]-	C4H4O3	6.27155e+06	1.01775e+07	7.71745e+06	6.60617e+06	7.36087e+06	9	9	9	9	9	9	9	9	9	9	9	9	7096800	3079700	9735600	6794500	4147800	5701700	4956300	12404000	15709000	2859600	7025100	18589000
MEDN0321	Quinic acid	Organic acid And Its derivatives	Organic acid And Its derivatives	191.1	192.063	[M-H]-	C7H12O6	6.49097e+06	318735	9.53135e+06	8.43387e+06	2.04153e+07	9	9	9	9	9	9	9	9	9	9	9	9	9	9	9	9	9	9	9	9	9	9	9	9
MEDP0823	(R)-2-Hydroxy-3-phenylpropionic-acid	Organic acid And Its derivatives	Organic acid And Its derivatives	167	166.063	[M+H]+	C9H10O3	9.1028e+06	8.48572e+06	9.13005e+06	8.77814e+06	9.21478e+06	9	9	9	9	9	9	9	9	9	9	9	9	146190	33208	89768	21591	9	9	36529	47102	85255	9	12059	121100
MEDN0198	Citric Acid	Organic acid And Its derivatives	Organic acid And Its derivatives	191	192.027	[M-H]-	C6H8O7	9.11912e+06	2.55667e+06	3.08691e+07	1.05888e+07	2.63445e+07	9	9	9	9	9	9	9	9	9	9	9	9	5038100	4737600	5824000	5362800	4663400	6667500	6382500	3722300	5484500	6231800	5954200	6123700
MEDN0659	Pyrophosphate	Organic acid And Its derivatives	Phosphoric acids	176.9	177.943	[M-H]-	H4O7P2	1.22956e+07	1.74911e+07	1.65611e+07	1.72026e+07	1.2657e+07	9	9	9	9	9	9	9	9	9	9	9	9	9	9	9	9	9	9	9	9	9	9	9	9
MEDN0335	Methylmalonic Acid	Organic acid And Its derivatives	Organic acid And Its derivatives	117	118.027	[M-H]-	C4H6O4	2.69703e+07	5.67827e+06	8.53145e+06	5.14467e+06	6.14434e+06	9	9	9	9	9	9	9	9	9	9	9	9	29591000	33096000	36535000	65952000	79962000	33943000	30577000	24235000	52455000	31678000	31569000	47661000
MEDN1621	Isocitric acid	Organic acid And Its derivatives	Organic acid And Its derivatives	173	192.027	[M-H2O-H]-	C6H8O7	4.45201e+07	6.47269e+07	6.53703e+07	6.71568e+07	6.37682e+07	9	9	9	9	9	9	9	9	9	9	9	9	9	9	9	9	9	9	9	9	9	9	9	9
MEDP2002	Aminolevulinic acid	Organic acid And Its derivatives	Organic acid And Its derivatives	132.1	131.058	[M+H]+	C5H9NO3	9.93601e+08	823252334	9.72185e+08	9.03579e+08	9.31795e+08	9	9	9	9	9	9	9	9	9	9	9	9	9	9	9	9	9	9	9	9	9	9	9	9
MEDP1124	(±)15-HETE [(±)15-hydroxy-5Z,8Z,11Z,13E-eicosatetraenoic acid]	Oxidized lipids	Oxidized lipids	303.232	320.235	[M-H2O+H]+	C20H32O3	9	9	9	9	9	9	9	9	9	9	9	9	9	9	9	9	9	17357	14436	11737	7164.8	8074.1	6871.4	13484	17887	6872	21381	3600.7	13713
MEDP1462	EPA [5Z,8Z,11Z,14Z,17Z-eicosapentaenoic acid]	Oxidized lipids	Oxidized lipids	303.2	302.224	[M+H]+	C20H30O2	9	9	9	9	9	9	9	9	9	9	9	9	9	9	9	9	9	24046	20618	23898	13918	16458	18470	14757	21031	12342	43674	10886	12072
MEDN0773	17(18)-EpETE [(±)17,18-epoxy-5Z,8Z,11Z,14Z-eicosatetraenoic acid]	Oxidized lipids	Oxidized lipids	317.212	318.219	[M-H]-	C20H30O3	9	9	9	9	9	9	9	9	9	9	9	9	9	9	9	9	9	81503	51353	80083	66776	39042	70274	26690	71297	52851	120960	66882	61639
MEDP1153	20-HETE [20-hydroxy-5Z,8Z,11Z,14Z-eicosatetraenoic acid]	Oxidized lipids	Oxidized lipids	321.242	320.235	[M+H]+	C20H32O3	9	9	9	9	9	9	9	9	9	9	9	9	9	9	9	9	9	84226	108630	114960	47850	56081	76106	80394	90990	37760	166680	48979	65265
MEDN0783	9,10-EpOME [(±)9,10-epoxy-12Z-octadecenoic acid]	Oxidized lipids	Oxidized lipids	295.227	296.235	[M-H]-	C18H32O3	9	9	9	9	9	9	9	9	9	9	9	9	9	9	9	9	9	328980	344480	323430	364620	232870	313410	286140	256050	212490	344760	225220	219800
MEDN0767	12,13-EpOME [(±)12(13)epoxy-9Z-octadecenoic acid]	Oxidized lipids	Oxidized lipids	295.227	296.235	[M-H]-	C18H32O3	9	9	9	9	9	9	9	9	9	9	9	9	9	9	9	9	9	328980	344480	323430	364620	232870	313410	286140	256050	212490	344760	225220	219800
MEDN1075	13-HpODE	Oxidized lipids	Oxidized lipids	311.222	312.23	[M-H]-	C18H32O4	9	9	9	9	9	9	9	9	9	9	9	9	9	9	9	9	9	2853100	2618600	4239500	3510900	4910200	4381200	4567100	3226900	2295400	4307500	2501100	3240200
MEDN0234	Maltotriose	Carboxylic acids and derivatives	Sugars	503.161	504.169	[M-H]-	C18H32O16	9	9	9	9	9	9	9	9	9	9	9	9	9	9	9	9	9	17121	2088.3	19653	25632	7407.7	1544.8	24336	17870	23947	8888.7	24611	10001
MEDN1114	L-arabinonic acid-1,4-lactone	Carboxylic acids and derivatives	Sugar acids	147.029	148.037	[M-H]-	C5H8O5	9	9	9	9	9	9	9	9	9	9	9	9	9	9	9	9	9	135510	93982	293810	784520	518440	426000	195570	179400	437720	338730	284180	493700
MEDN1314	Mucic Acid	Carboxylic acids and derivatives	Sugar acids	209	210.038	[M-H]-	C6H10O8	9	9	9	9	9	9	9	9	9	9	9	9	9	9	9	9	9	215650	69210	269870	195470	139160	217830	171590	217140	197680	93710	60357	438040
MEDN0461	D-Sedoheptuiose 7-Phosphate	Carbohydrates and Its metabolites	Phosphate sugars	287	425.93	[M-Ba]-	C7H13BaO10P	9	38620.6	45353.6	66989.1	37367.3	9	9	9	9	9	9	9	9	9	9	9	9	256650	434200	167270	176350	139190	87963	387860	242300	221220	175910	200150	242720
MEDN0221	D-Mannose	Carboxylic acids and derivatives	Sugars	179.056	180.063	[M-H]-	C6H12O6	9	9	9	9	9	9	9	9	9	9	9	9	9	9	9	9	9	775150	354380	648130	1218200	644990	608670	467750	469640	881100	627210	394130	562540
MEDN0463	D-Fructose 6-Phosphate-Disodium Salt	Carbohydrates and Its metabolites	Phosphate sugars	259	304.1	[M-2Na+H]-	C6H11Na2O9P	9	1.70409e+08	1.56039e+08	7.62819e+07	1.25519e+08	9	9	9	9	9	9	9	9	9	9	9	9	3986000	9626300	5304300	1635000	7503600	14098000	7378100	7332800	8210400	13548000	12516000	6303000
MEDP0234	D-Glucono-1,5-Lactone	Carbohydrates and Its metabolites	Sugar acids	179	178.048	[M+H]+	C6H10O6	15617.8	15019.5	9	14004.4	6158.61	9	9	9	9	9	9	9	9	9	9	9	9	9	9	9	9	9	9	9	9	9	9	9	9
MEDP0237	L-Gulonolactone	Carbohydrates and Its metabolites	Sugar acids	179	178.048	[M+H]+	C6H10O6	15617.8	15019.5	9	14004.4	6158.61	9	9	9	9	9	9	9	9	9	9	9	9	9	9	9	9	9	9	9	9	9	9	9	9
MEDN1087	UDP-D-galactose	Carbohydrates and Its metabolites	Sugars	565	566.055	[M-H]-	C15H24N2O17P2	24320.7	90307.1	21577.8	55319.5	47055.5	9	9	9	9	9	9	9	9	9	9	9	9	10343000	8339200	12805000	10074000	14481000	15812000	10024000	12496000	12281000	12910000	13336000	9547800
MEDP1844	alpha-D-Glucopyranoside,-beta-D-fructofuranosyl	Carbohydrates and Its metabolites	Sugars	343.1	342.116	[M+H]+	C12H22O11	27495.4	37392.7	14735.4	18699.7	22508.5	9	9	9	9	9	9	9	9	9	9	9	9	9	9	9	9	9	9	9	9	9	9	9	9
MEDN1653	D-Glucose 1,6-bisphosphate	Carbohydrates and Its metabolites	Phosphate sugars	339	339.996	[M-H]-	C6H14O12P2	38592.8	53672.9	67764	81196.9	9	9	9	9	9	9	9	9	9	9	9	9	9	9	9	9	9	9	9	9	9	9	9	9	9
MEDP0233	Raffinose	Carbohydrates and Its metabolites	Sugars	505.2	504.169	[M+H]+	C18H32O16	43992	36294.5	20902.6	51689.6	29473.8	9	9	9	9	9	9	9	9	9	9	9	9	9	9	9	9	9	9	9	9	9	9	9	9
MEDN2053	D-Gulonic acid γ-lactone	Carbohydrates and Its metabolites	Carbohydrates and Its metabolites	177	178.14	[M-H]-	C6H10O6	74924.8	107145	106599	106068	90609.7	9	9	9	9	9	9	9	9	9	9	9	9	9	9	9	9	9	9	9	9	9	9	9	9
MEDN2058	L-Glucaric acid	Carbohydrates and Its metabolites	Sugar acids	209	210.14	[M-H]-	C6H10O8	81864.2	26471.6	91483.9	29193.6	40927.8	9	9	9	9	9	9	9	9	9	9	9	9	9	9	9	9	9	9	9	9	9	9	9	9
MEDN0531	D-Glucarate	Carbohydrates and Its metabolites	Sugar acids	209	210.038	[M-H]-	C6H10O8	81864.2	26471.6	91483.9	29193.6	40927.8	9	9	9	9	9	9	9	9	9	9	9	9	394830	330530	1307700	406890	359050	1022800	484120	696060	856920	306300	316880	1716100
MEDN2150	2-O-α-D-glucopyranosyl-L-ascorbic acid	Carbohydrates and Its metabolites	Sugar derivatives	337.1	338.085	[M-H]-	C12H18O11	102398	59260.7	148985	72100.8	79971.7	9	9	9	9	9	9	9	9	9	9	9	9	9	9	9	9	9	9	9	9	9	9	9	9
MEDN0485	D-Fructose-1,6-Biphosphate-Trisodium Salt	Carbohydrates and Its metabolites	Phosphate sugars	339	405.942	[M-3Na+2H]-	C6H11Na3O12P2	113137	264511	197101	158530	127947	9	9	9	9	9	9	9	9	9	9	9	9	287820	614800	292580	50051	403110	184400	296220	365840	284680	134480	443350	378990
MEDN1530	D-(+)-Cellobiose	Carbohydrates and Its metabolites	Sugars	341.1	342.116	[M-H]-	C12H22O11	117629	50521.3	138229	108860	95133.8	9	9	9	9	9	9	9	9	9	9	9	9	9	9	9	9	9	9	9	9	9	9	9	9
MEDN1757	Isomaltotriose	Carbohydrates and Its metabolites	Sugars	503.2	504.4	[M-H]-	C18H32O16	131773	67709.2	68221.6	32214.5	123446	9	9	9	9	9	9	9	9	9	9	9	9	9	9	9	9	9	9	9	9	9	9	9	9
MEDN1758	Dextrin	Carbohydrates and Its metabolites	Sugars	503.2	504.4	[M-H]-	C18H32O16	131773	67709.2	68221.6	32214.5	123446	9	9	9	9	9	9	9	9	9	9	9	9	9	9	9	9	9	9	9	9	9	9	9	9
MEDP2359	N-acetyl-D-Lactosamine	Carbohydrates and Its metabolites	Carbohydrates and Its metabolites	384.2	383.35	[M+H]+	C14H25NO11	153672	254838	257959	416095	375074	9	9	9	9	9	9	9	9	9	9	9	9	9	9	9	9	9	9	9	9	9	9	9	9
MEDP1753	D-Glucosaminic acid	Carbohydrates and Its metabolites	Sugar acids	196.1	195.074	[M+H]+	C6H13NO6	235775	29304.3	50528	9	37743.8	9	9	9	9	9	9	9	9	9	9	9	9	9	9	9	9	9	9	9	9	9	9	9	9
MEDN1943	2-keto-D-gluconic acid	Carbohydrates and Its metabolites	Sugar acids	193	194.043	[M-H]-	C6H10O7	265611	660886	400167	288658	612113	9	9	9	9	9	9	9	9	9	9	9	9	9	9	9	9	9	9	9	9	9	9	9	9
MEDN1532	D-Galacturonic Acid	Carbohydrates and Its metabolites	Sugar acids	193	194.043	[M-H]-	C6H10O7	270865	443948	520929	244701	577464	9	9	9	9	9	9	9	9	9	9	9	9	9	9	9	9	9	9	9	9	9	9	9	9
MEDN2102	L-rhamnonic acid	Carbohydrates and Its metabolites	Sugar acids	179.1	202.14	[M-H]-	C6H12O6	290775	382330	212618	367255	917478	9	9	9	9	9	9	9	9	9	9	9	9	9	9	9	9	9	9	9	9	9	9	9	9
MEDP1011	D-(+)-sucrose	Carbohydrates and Its metabolites	Sugars	365.1	342.116	[M+Na]+	C12H22O11	416087	288534	522459	745706	588285	9	9	9	9	9	9	9	9	9	9	9	9	9	9	9	9	9	9	9	9	9	9	9	9
MEDP1136	D-Fructose-6-phosphate	Carbohydrates and Its metabolites	Phosphate sugars	261	260.03	[M+H]+	C6H13O9P	455764	990796	840942	326579	1.00178e+06	9	9	9	9	9	9	9	9	9	9	9	9	86454	177670	269930	167250	546630	201050	205910	100560	262860	186520	173450	386810
MEDN1108	1,6-anhydro-β-D-glucose	Carbohydrates and Its metabolites	Sugars	161	162.053	[M-H]-	C6H10O5	480728	350026	573830	439332	873403	9	9	9	9	9	9	9	9	9	9	9	9	9	9	9	9	9	9	9	9	9	9	9	9
MEDN1931	L-lyxose	Carbohydrates and Its metabolites	Carbohydrates and Its metabolites	149	150.13	[M-H]-	C5H10O5	605899	274904	697995	621810	844899	9	9	9	9	9	9	9	9	9	9	9	9	9	9	9	9	9	9	9	9	9	9	9	9
MEDP0700	Methyl beta-D-galactopyranoside	Carbohydrates and Its metabolites	Sugar derivatives	195.2	194.079	[M+H]+	C7H14O6	617751	9	9	723623	749370	9	9	9	9	9	9	9	9	9	9	9	9	9	9	9	9	9	9	9	9	9	9	9	9
MEDN1935	D-ribonate lithium salt	Carbohydrates and Its metabolites	Sugars	165	166.13	[M-H]-	C5H10O6	638472	276213	516721	341709	411463	9	9	9	9	9	9	9	9	9	9	9	9	9	9	9	9	9	9	9	9	9	9	9	9
MEDP0221	Ribitol	Carbohydrates and Its metabolites	Sugar alcohols	153	152.069	[M+H]+	C5H12O5	769178	942172	915715	9	863542	9	9	9	9	9	9	9	9	9	9	9	9	9	9	9	9	9	9	9	9	9	9	9	9
MEDN2056	L-Iditol	Carbohydrates and Its metabolites	Carbohydrates and Its metabolites	181.1	182.079	[M-H]-	C6H14O6	821114	376637	361680	2.03622e+06	619383	9	9	9	9	9	9	9	9	9	9	9	9	9	9	9	9	9	9	9	9	9	9	9	9
MEDN1011	D-Mannitol	Carbohydrates and Its metabolites	Sugar alcohols	181.1	182.079	[M-H]-	C6H14O6	890490	307487	857168	1.47725e+06	960521	9	9	9	9	9	9	9	9	9	9	9	9	34042	61072	57207	171030	32663	60185	96466	41988	73435	24620	45800	90134
MEDN1662	Galactitol	Carbohydrates and Its metabolites	Sugar alcohols	181.1	182.17	[M-H]-	C6H14O6	932882	283890	630268	1.25889e+06	824283	9	9	9	9	9	9	9	9	9	9	9	9	9	9	9	9	9	9	9	9	9	9	9	9
MEDN1057	2-Methyl-d-erythritol 2,4-cyclodiphosphate	Carbohydrates and Its metabolites	Phosphate sugars	277	277.996	[M-H]-	C5H12O9P2	1.11708e+06	1.11106e+06	1.1291e+06	9	936823	9	9	9	9	9	9	9	9	9	9	9	9	9	9	9	9	9	9	9	9	9	9	9	9
MEDN1760	D-cellobiose	Carbohydrates and Its metabolites	Sugars	341.1	342.3	[M-H]-	C12H22O11	1.22445e+06	494984	1.0733e+06	873239	1.16822e+06	9	9	9	9	9	9	9	9	9	9	9	9	9	9	9	9	9	9	9	9	9	9	9	9
MEDN1576	Sucrose 6′-monophosphate	Carbohydrates and Its metabolites	Phosphate sugars	421.1	422.083	[M-H]-	C12H23O14P	1.26365e+06	615221	545846	894122	564399	9	9	9	9	9	9	9	9	9	9	9	9	9	9	9	9	9	9	9	9	9	9	9	9
MEDP0232	N-Acetyl-D-Glucosamine	Carbohydrates and Its metabolites	Sugar derivatives	222	221.09	[M+H]+	C8H15NO6	1.40211e+06	1.68616e+06	2.21453e+06	2.08379e+06	1.62056e+06	9	9	9	9	9	9	9	9	9	9	9	9	6822400	6809900	6585900	7638700	7712100	4974300	5489500	6821400	8504100	7266900	7535700	5386000
MEDN1897	L-Gulose	Carbohydrates and Its metabolites	Carbohydrates and Its metabolites	179.1	180.16	[M-H]-	C6H12O6	2.76487e+06	2.16272e+06	2.68232e+06	3.13616e+06	4.25172e+06	9	9	9	9	9	9	9	9	9	9	9	9	9	9	9	9	9	9	9	9	9	9	9	9
MEDN0229	Lactose	Carbohydrates and Its metabolites	Sugars	341.1	342.116	[M-H]-	C12H22O11	2.81165e+06	1.02894e+06	2.95616e+06	2.86463e+06	1.71273e+06	9	9	9	9	9	9	9	9	9	9	9	9	261540	76053	817930	438790	1647900	2842100	92618	366250	375550	2210000	751790	452320
MEDN0230	Lactulose	Carbohydrates and Its metabolites	Sugars	341.1	342.116	[M-H]-	C12H22O11	2.81165e+06	1.02894e+06	2.95616e+06	2.86463e+06	1.71273e+06	9	9	9	9	9	9	9	9	9	9	9	9	261540	76053	817930	438790	1647900	2842100	92618	366250	375550	2210000	751790	452320
MEDN0233	Maltose	Carbohydrates and Its metabolites	Sugars	341.1	342.116	[M-H]-	C12H22O11	2.81165e+06	1.02894e+06	2.95616e+06	2.86463e+06	1.71273e+06	9	9	9	9	9	9	9	9	9	9	9	9	261540	76053	817930	438790	1647900	2842100	92618	366250	375550	2210000	751790	452320
MEDN1534	D-Tagatose	Carbohydrates and Its metabolites	Sugars	179.1	180.063	[M-H]-	C6H12O6	3.06047e+06	2.44757e+06	2.9417e+06	2.89997e+06	4.36504e+06	9	9	9	9	9	9	9	9	9	9	9	9	9	9	9	9	9	9	9	9	9	9	9	9
MEDN1761	D-Talose	Carbohydrates and Its metabolites	Sugars	179.1	180.16	[M-H]-	C6H12O6	3.06047e+06	2.44757e+06	2.9417e+06	2.89997e+06	4.36504e+06	9	9	9	9	9	9	9	9	9	9	9	9	9	9	9	9	9	9	9	9	9	9	9	9
MEDN1762	D-Allose	Carbohydrates and Its metabolites	Sugars	179.1	180.16	[M-H]-	C6H12O6	3.06047e+06	2.44757e+06	2.9417e+06	2.89997e+06	4.36504e+06	9	9	9	9	9	9	9	9	9	9	9	9	9	9	9	9	9	9	9	9	9	9	9	9
MEDN2101	（2S，3R，4R，5R）-2,3,4,5,6-五羟基己醛	Carbohydrates and Its metabolites	Sugars	179.1	180.064	[M-H]-	C6H12O6	3.06047e+06	2.44757e+06	2.9417e+06	2.89997e+06	4.36504e+06	9	9	9	9	9	9	9	9	9	9	9	9	9	9	9	9	9	9	9	9	9	9	9	9
MEDN1955	D-Saccharic Acid 1,4-lactone (hydrate)	Carbohydrates and Its metabolites	Sugars	191	192.12	[M-H]-	C6H8O7	3.24407e+06	728246	1.85606e+07	4.15457e+06	1.11107e+07	9	9	9	9	9	9	9	9	9	9	9	9	9	9	9	9	9	9	9	9	9	9	9	9
MEDN1538	GalactinolHydrate	Carbohydrates and Its metabolites	Sugar alcohols	341.1	342.116	[M-H]-	C12H22O11	3.29021e+06	1.6019e+06	2.74633e+06	3.02835e+06	3.46043e+06	9	9	9	9	9	9	9	9	9	9	9	9	9	9	9	9	9	9	9	9	9	9	9	9
MEDN0239	D-Gluconic Acid	Carbohydrates and Its metabolites	Sugar acids	195.1	196.058	[M-H]-	C6H12O7	3.77286e+06	3.50877e+06	2.90385e+06	3.11041e+06	3.17608e+06	9	9	9	9	9	9	9	9	9	9	9	9	9	9	9	9	9	9	9	9	9	9	9	9
MEDP0224	D-Fructose	Carbohydrates and Its metabolites	Sugars	181	180.063	[M+H]+	C6H12O6	3.92746e+06	4.87705e+06	4.73619e+06	5.73847e+06	6.72565e+06	9	9	9	9	9	9	9	9	9	9	9	9	9	9	9	9	9	9	9	9	9	9	9	9
MEDN1614	D-Arabinose 5-phosphate	Carbohydrates and Its metabolites	Phosphate sugars	229	230.019	[M-H]-	C5H11O8P	1.74036e+07	2.85057e+07	1.2038e+07	2.05789e+07	1.19328e+07	9	9	9	9	9	9	9	9	9	9	9	9	9	9	9	9	9	9	9	9	9	9	9	9
MEDN0657	D-Xylulose 5-phosphate	Carbohydrates and Its metabolites	Phosphate sugars	229	230.019	[M-H]-	C5H11O8P	1.88562e+07	1.96763e+07	8.98665e+06	1.70495e+07	1.33104e+07	9	9	9	9	9	9	9	9	9	9	9	9	2127400	3833900	2075900	2520100	1647200	2281900	2212400	2075400	3337000	2678600	2339300	3373600
MEDP0447	2-Aminoethylphosphonate	Aldehyde,Ketones,Esters	Esters	126.1	125.024	[M+H]+	C2H8NO3P	9	9	9	9	9	9	9	9	9	9	9	9	9	9	9	9	9	3476.3	1177.7	23160	5237	30889	3634	1186.5	4038.8	21566	2066	5652.3	50251
MEDP0653	Benzylcinnamate	Aldehyde,Ketones,Esters	Esters	239.3	238.099	[M+H]+	C16H14O2	9	9	9	9	9	9	9	9	9	9	9	9	9	9	9	9	9	32275	30524	29648	23525	16675	33058	11213	28687	30850	59305	31514	20767
MEDP1245	3-Hydroxycaprolactone	Aldehyde,Ketones,Esters	Esters	253.118	252.111	[M+H]+	C12H16N2O4	9	9	9	9	9	9	9	9	9	9	9	9	9	9	9	9	9	199350	197340	55073	75474	104680	127430	82866	56165	47177	171640	33275	65889
MEDP1001	Delta-Hexalactone	Aldehyde,Ketones,Esters	Esters	115.075	114.068	[M+H]+	C6H10O2	9	9	9	9	9	9	9	9	9	9	9	9	9	9	9	9	9	211310	357420	415860	220900	216690	352210	342400	339670	358120	248490	314000	295750
MEDP1303	5-phenyl-1,3-oxazinane-2,4-dione	Aldehyde,Ketones,Esters	Ketones	192.065	191.058	[M+H]+	C10H9NO3	9	9	9	9	9	9	9	9	9	9	9	9	9	9	9	9	9	1493300	1911300	1649100	1198800	1317400	1986700	2052300	2334900	1307900	2572000	2252400	1996500
MEDN1119	Trans dehydrorosinone	Aldehyde,Ketones,Esters	Ketones	287.2	288.209	[M-H]-	C19H28O2	94259	246606	182222	140613	94528.4	9	9	9	9	9	9	9	9	9	9	9	9	9	9	9	9	9	9	9	9	9	9	9	9
MEDP1918	Farnesylacetone	Aldehyde,Ketones,Esters	Ketones	263	262.4	[M+H]+	C18H30O	166045	135207	130906	642032	94546.3	9	9	9	9	9	9	9	9	9	9	9	9	9	9	9	9	9	9	9	9	9	9	9	9
MEDN1895	Ethyl hydrogen malonate	Aldehyde,Ketones,Esters	Esters	131	132.11	[M-H]-	C5H8O4	394683	325341	255951	149520	310171	9	9	9	9	9	9	9	9	9	9	9	9	9	9	9	9	9	9	9	9	9	9	9	9
MEDP1698	Sphingosyl-phosphocholine	SL	SM	506.3	465.346	[M+K]+	C23H50N2O5P	51536.9	9	9	9	25680.2	9	9	9	9	9	9	9	9	9	9	9	9	9	9	9	9	9	9	9	9	9	9	9	9
MEDP0871	Dihydro-D-sphingosine	SL	SM	302.5	301.298	[M+H]+	C18H39NO2	142517	132564	9	786731	9	9	9	9	9	9	9	9	9	9	9	9	9	243120	385460	455150	593370	239900	215740	219470	201530	405110	225440	346650	229310
MEDP2241	Sphingosine (d17:1)	SL	SPH	286.3	285.266	[M+H]+	C17H35NO2	215094	9	345172	429561	387078	9	9	9	9	9	9	9	9	9	9	9	9	9	9	9	9	9	9	9	9	9	9	9	9
MEDP0612	(S)-2,3-epoxysqualene	Others	Hydrocarbon derivatives	427.386	426.386	[M+H]+	C30H50O	9	9	9	9	9	9	9	9	9	9	9	9	9	9	9	9	9	26250	9097.6	60817	91156	31355	28349	10849	22085	55886	11680	19645	93475
MEDP1993	Tetramethylthiuram disulfide	Others	Others	241	239.988	[M+H]+	C6H12N2S4	9515.71	9	13512.6	16250.1	6838.84	9	9	9	9	9	9	9	9	9	9	9	9	9	9	9	9	9	9	9	9	9	9	9	9
MEDN1195	Orsellinate	Others	Others	167	168.042	[M-H]-	C8H8O4	526925	669151	500373	402379	656733	9	9	9	9	9	9	9	9	9	9	9	9	233060	245550	226110	240300	275990	315360	360150	292930	368720	312730	194960	314990
MEDP2527	4-Amino-3-hydroxybutyric acid	Others	Medicine	120.1	119.058	[M+H]+	C4H9NO3	1.53919e+06	1.12853e+06	2.06019e+06	1.82811e+06	2.00554e+06	9	9	9	9	9	9	9	9	9	9	9	9	9	9	9	9	9	9	9	9	9	9	9	9
MEDP2136	Abietic-acid	Others	Others	303.2	302.5	[M+H]+	C20H30O2	2.2006e+06	1.22122e+06	1.18139e+06	1.38188e+06	1.48899e+06	9	9	9	9	9	9	9	9	9	9	9	9	9	9	9	9	9	9	9	9	9	9	9	9
MEDP1988	Hydroxyurea	Others	Others	123	76.0273	[M+HCOO+2H]+	CH4N2O2	2.79654e+06	844737	1000449	468784	1.46378e+06	9	9	9	9	9	9	9	9	9	9	9	9	9	9	9	9	9	9	9	9	9	9	9	9
MEDP2262	2-Hydroxyestradiol	Hormones and hormone related compounds	Hormones and hormone related compounds	289.2	288.172	[M+H]+	C18H24O3	9	9	15149.4	19056.6	17969.3	9	9	9	9	9	9	9	9	9	9	9	9	9	9	9	9	9	9	9	9	9	9	9	9
MEDP0210	6-Hydroxymelatonin	Hormones and hormone related compunds	Hormones and hormone related compunds	249	248.116	[M+H]+	C13H16N2O3	9	9	9	9	9	9	9	9	9	9	9	9	9	9	9	9	9	68953	42841	43449	48279	27775	62145	28982	45402	49103	8017.8	29403	38678
MEDN0611	6β-hydroxytestosterone	Hormones and hormone related compounds	Hormones and hormone related compounds	303.2	304.204	[M-H]-	C19H28O3	21298.3	25993.9	32226.8	29344.8	28952.9	9	9	9	9	9	9	9	9	9	9	9	9	9	9	9	9	9	9	9	9	9	9	9	9
MEDP2043	Estriol	Hormones and hormone related compounds	Hormones and hormone related compounds	289.2	288.173	[M+H]+	C18H24O3	23517.5	33963.1	56308.7	20555.7	9	9	9	9	9	9	9	9	9	9	9	9	9	9	9	9	9	9	9	9	9	9	9	9	9
MEDN0863	25-Hydroxycholesterol	Hormones and hormone related compounds	Hormones and hormone related compounds	401.3	402.35	[M-H]-	C27H46O2	41005.4	16014.3	14373.8	18590.3	22084.3	9	9	9	9	9	9	9	9	9	9	9	9	9	9	9	9	9	9	9	9	9	9	9	9
MEDP1500	16-Dehydroprogesterone	Hormones and hormone related compounds	Hormones and hormone related compounds	313	312.209	[M+H]+	C21H28O2	51230.2	51071.7	56971.9	45982.1	63079.2	9	9	9	9	9	9	9	9	9	9	9	9	9	9	9	9	9	9	9	9	9	9	9	9
MEDP1477	L-Phenylephrine	Hormones and hormone related compounds	Hormones and hormone related compounds	168	167.095	[M+H]+	C9H13NO2	51845.7	47968.1	42104.9	76050.7	41095.9	9	9	9	9	9	9	9	9	9	9	9	9	9	9	9	9	9	9	9	9	9	9	9	9
MEDP2059	Androstenediol	Hormones and hormone related compounds	Hormones and hormone related compounds	291.231	290.225	[M+H]+	C19H30O2	594965	651400	698810	637597	677154	9	9	9	9	9	9	9	9	9	9	9	9	9	9	9	9	9	9	9	9	9	9	9	9
MEDN1613	Cytochalasin H	Hormones and hormone related compounds	Hormones and hormone related compounds	474.3	493.283	[M-H2O-H]-	C30H39NO5	1.39597e+06	811636	892471	1.02658e+06	1.71082e+06	9	9	9	9	9	9	9	9	9	9	9	9	9	9	9	9	9	9	9	9	9	9	9	9
MEDP0185	Epinephrine	Hormones and hormone related compounds	Hormones and hormone related compounds	184	183.09	[M+H]+	C9H13NO3	1.81388e+06	1.62096e+06	1.3196e+06	1.52761e+06	1.52883e+06	9	9	9	9	9	9	9	9	9	9	9	9	9	9	9	9	9	9	9	9	9	9	9	9
MEDP0396	2'-Deoxycytidine-5'-Monophosphate	Nucleotide And Its metabolomics	Nucleotide and Its metabolomics	308	307.057	[M+H]+	C9H14N3O7P	9	9	9	9	9	160420	136770	101040	175820	143240	152590	9	13863	15232	20695	17821	9241.3	346970	201530	430240	245850	327550	327120	171470	123760	217500	272760	208580	254240
MEDN0535	Inosine diphosphate(IDP)	Nucleotide And Its metabolomics	Nucleotide and Its metabolomics	427.006	428.013	[M-H]-	C10H14N4O11P2	9	9	9	9	9	51055	91617	81372	73110	76997	75961	9	15850	14326	9	9	9	9	9	9	9	9	9	9	9	9	9	9	9
MEDP0153	3-Methylxanthine	Nucleotide And Its metabolomics	Nucleotide and Its metabolomics	167.1	166.049	[M+H]+	C6H6N4O2	9	9	9	9	9	9	9	9	9	9	9	9	9	9	9	9	9	9	9	51389	393840	314410	9	9	9	39714	9	9	36920
MEDN0624	5'-Adenylyl sulfate(APS)	Nucleotide And Its metabolites	Nucleotide And Its metabolites	426	427.02	[M-H]-	C10H14N5O10PS	9	2.93667e+06	2.29328e+06	1.6763e+06	2.66686e+06	9	9	9	9	9	9	9	9	9	9	9	9	9	9	9	9	9	9	9	9	9	9	9	9
MEDN1506	3-Methyluridine	Nucleotide And Its metabolites	Nucleotide And Its metabolites	257.1	258.085	[M-H]-	C10H14N2O6	9	50494.5	9	9	73170.3	9	9	9	9	9	9	9	9	9	9	9	9	9	9	9	9	9	9	9	9	9	9	9	9
MEDP2221	6-Chloropurine Nucleoside	Nucleotide And Its metabolites	Nucleotide And Its metabolites	287.1	286.67	[M+H]+	C10H11ClN4O4	9	15439.9	9	9	9	9	9	9	9	9	9	9	9	9	9	9	9	9	9	9	9	9	9	9	9	9	9	9	9
MEDP2418	2'-Deoxyadenosine	Nucleotide And Its metabolites	Nucleotide And Its metabolites	252.1	251.102	[M+H]+	C10H13N5O3	9	9	9	9	24732.4	9	9	9	9	9	9	9	9	9	9	9	9	9	9	9	9	9	9	9	9	9	9	9	9
MEDN0141	2'-Deoxyuridine	Nucleotide And Its metabolomics	Nucleotide and Its metabolomics	227.067	228.075	[M-H]-	C9H12N2O5	9	9	9	9	9	9	9	9	9	9	9	9	9	9	9	9	9	24261	55007	217540	36801	64675	86214	27210	30887	49994	182650	71642	101120
MEDP1467	5-Methyl-2'-deoxycytidine	Nucleotide And Its metabolomics	Nucleotide and Its metabolomics	242	241.106	[M+H]+	C10H15N3O4	9	9	9	9	9	9	9	9	9	9	9	9	9	9	9	9	9	38400	49732	136340	156090	201410	48422	32200	50331	131130	60403	26503	189910
MEDN0143	3'-Aenylic Acid	Nucleotide And Its metabolomics	Nucleotide and Its metabolomics	346.055	347.063	[M-H]-	C10H14N5O7P	9	9	9	9	9	9	9	9	9	9	9	9	9	9	9	9	9	47792	8969300	90542	84526	47271	1001300	249110	57247	408790	264160	140430	275650
MEDP1018	5'-Deoxyadenosine	Nucleotide And Its metabolites	Nucleotide And Its metabolites	252	251.102	[M+H]+	C10H13N5O3	9	9	9	9	24732.4	9	9	9	9	9	9	9	9	9	9	9	9	56732	28927	51660	64957	58097	28540	44429	85616	140470	85134	64334	478500
MEDP0176	Thymidine	Nucleotide And Its metabolomics	Nucleotide and Its metabolomics	243.09	242.09	[M+H]+	C10H14N2O5	9	9	9	9	9	9	9	9	9	9	9	9	9	9	9	9	9	85588	103180	388460	73118	85248	116880	46773	84791	146970	245130	107440	145480
MEDN0161	Guanosine 3',5'-Cyclic Monophosphate	Nucleotide And Its metabolomics	Nucleotide and Its metabolomics	344.04	345.047	[M-H]-	C10H12N5O7P	9	9	9	9	9	9	9	9	9	9	9	9	9	9	9	9	9	138240	136530	208270	304400	152000	292960	93446	93413	190940	86966	68965	173360
MEDN0162	Guanosine Monophosphate	Nucleotide And Its metabolomics	Nucleotide and Its metabolomics	362.05	363.058	[M-H]-	C10H14N5O8P	9	9	9	9	9	9	9	9	9	9	9	9	9	9	9	9	9	361700	548360	539560	1105200	197130	637070	557680	210510	412250	591700	262850	395370
MEDP0378	N6-Succinyl Adenosine	Nucleotide And Its metabolomics	Nucleotide and Its metabolomics	384	383.108	[M+H]+	C14H17N5O8	9	9	9	9	9	9	9	9	9	9	9	9	9	9	9	9	9	367300	344450	324350	388240	211720	277010	382090	358180	405220	400100	276560	330490
MEDN0165	Inosine 5'-Monophosphate	Nucleotide And Its metabolomics	Nucleotide and Its metabolomics	347.039	348.047	[M-H]-	C10H13N4O8P	9	9	9	9	9	9	9	9	9	9	9	9	9	9	9	9	9	613970	2919600	510890	1269700	259680	1278800	775290	344270	881330	1012100	400540	434280
MEDP0164	Cytidine-5-Monophosphate	Nucleotide And Its metabolomics	Nucleotide and Its metabolomics	324	323.052	[M+H]+	C9H14N3O8P	9	9	9	9	9	9	9	9	9	9	9	9	9	9	9	9	9	642050	825040	453200	609640	326370	776970	580880	370890	625050	825080	432810	540620
MEDN1117	Uridine diphosphate-N-acetylglucosamine	Nucleotide And Its metabolomics	Nucleotide and Its metabolomics	606.074	607.082	[M-H]-	C17H27N3O17P2	9	9	9	9	9	9	9	9	9	9	9	9	9	9	9	9	9	1097600	1537300	1862100	1431300	1830200	2000000	1331300	1570300	1417000	1987000	1712800	1288500
MEDP0156	5-Methyluridine	Nucleotide And Its metabolomics	Nucleotide and Its metabolomics	259.085	258.085	[M+H]+	C10H14N2O6	9	9	9	9	9	9	9	9	9	9	9	9	9	9	9	9	9	1530500	2323800	3210700	1845900	1349100	2153700	1602200	1225900	1615300	4247800	2744500	1430500
MEDP0383	Β-Pseudouridine	Nucleotide And Its metabolomics	Nucleotide and Its metabolomics	245	244.07	[M+H]+	C9H12N2O6	9	9	9	9	9	9	9	9	9	9	9	9	9	9	9	9	9	1592900	1662100	1465800	1454100	1435500	1488400	1253500	1299300	1445700	1453800	1465300	1282200
MEDP0877	Cytidine 5'-Diphosphocholine	Nucleotide And Its metabolomics	Nucleotide and Its metabolomics	489.2	488.107	[M+H]+	C14H26N4O11P2	9	9	9	9	9	9	9	9	9	9	9	9	9	9	9	9	9	1759000	1301700	1137700	2174300	753830	1192300	2998500	1209200	1580100	1120400	1186600	894200
MEDN0159	Flavin Adenine Dinucleotide	Nucleotide And Its metabolomics	Nucleotide and Its metabolomics	784.149	785.157	[M-H]-	C27H33N9O15P2	9	9	9	9	9	9	9	9	9	9	9	9	9	9	9	9	9	1917700	1738700	1807200	1469600	1926600	2176300	2629800	2029300	2275400	2061900	1983900	1899800
MEDN0171	Uridine	Nucleotide And Its metabolomics	Nucleotide and Its metabolomics	243.062	244.07	[M-H]-	C9H12N2O6	9	9	9	9	9	9	9	9	9	9	9	9	9	9	9	9	9	3758300	4496700	6019100	9223500	3086700	5625800	4604800	3115600	4984600	6375000	6347600	3221200
MEDP1072	7-methylguanosine	Nucleotide And Its metabolomics	Nucleotide and Its metabolomics	298.1	297.107	[M+H]+	C11H15N5O5	9	9	9	9	9	9	9	9	9	9	9	9	9	9	9	9	9	3918500	4793300	4936000	3415600	3133900	4887800	7494400	4643900	5190500	6054100	4546200	5997300
MEDP0401	5'-Deoxy-5'-(Methylthio) Adenosine	Nucleotide And Its metabolomics	Nucleotide and Its metabolomics	298	297.09	[M+H]+	C11H15N5O3S	9	9	9	9	9	9	9	9	9	9	9	9	9	9	9	9	9	4840800	4906100	5537200	5003100	4751300	4728600	5873200	12976000	8977100	4743100	4069100	4258300
MEDP0173	Nicotinic Acid Adenine Dinucleotide	Nucleotide And Its metabolomics	Nucleotide and Its metabolomics	664.11	663.109	[M+H]+	C21H27N7O14P2	9	9	9	9	9	9	9	9	9	9	9	9	9	9	9	9	9	18567000	16843000	18649000	16902000	18149000	20290000	17410000	20853000	19915000	18446000	19886000	16952000
MEDP0380	2-(Dimethylamino)Guanosine	Nucleotide And Its metabolomics	Nucleotide and Its metabolomics	312	311.123	[M+H]+	C12H17N5O5	9	9	9	9	9	9	9	9	9	9	9	9	9	9	9	9	9	26145000	29783000	22713000	41161000	24681000	26051000	20676000	24462000	34908000	26802000	22438000	33080000
MEDP2406	6-Methylaminopurine	Nucleotide And Its metabolites	Nucleotide And Its metabolites	150.1	149.07	[M+H]+	C6H7N5	4689.18	9	10164.1	9	124202	9	9	9	9	9	9	9	9	9	9	9	9	9	9	9	9	9	9	9	9	9	9	9	9
MEDN1501	2'-O-methyluridine	Nucleotide And Its metabolites	Nucleotide And Its metabolites	257.1	258.085	[M-H]-	C10H14N2O6	12276.3	16818.9	15545.6	9	9	9	9	9	9	9	9	9	9	9	9	9	9	9	9	9	9	9	9	9	9	9	9	9	9
MEDN1332	Adenosine-5'-Diphosphoglucose	Nucleotide And Its metabolites	Nucleotide And Its metabolites	588	589.082	[M-H]-	C16H25N5O15P2	13043.8	24756.5	12132.1	11473.8	10670.9	9	9	9	9	9	9	9	9	9	9	9	9	9	9	9	9	9	9	9	9	9	9	9	9
MEDP1787	N4-Acetylcytidine	Nucleotide And Its metabolites	Nucleotide And Its metabolites	286.1	285.096	[M+H]+	C11H15N3O6	17526.4	12938.5	9	19867.2	9	9	9	9	9	9	9	9	9	9	9	9	9	9	9	9	9	9	9	9	9	9	9	9	9
MEDP1713	1-Methylinosine	Nucleotide And Its metabolites	Nucleotide And Its metabolites	283.1	282.096	[M+H]+	C11H14N4O5	17660.8	9	23240	14035.9	24291.3	9	9	9	9	9	9	9	9	9	9	9	9	9	9	9	9	9	9	9	9	9	9	9	9
MEDP1717	2'-O-methylcytidine	Nucleotide And Its metabolites	Nucleotide And Its metabolites	258.1	257.101	[M+H]+	C10H15N3O5	18325.5	9	9	17435	10601	9	9	9	9	9	9	9	9	9	9	9	9	9	9	9	9	9	9	9	9	9	9	9	9
MEDN0538	UDP-glucose	Nucleotide And Its metabolites	Nucleotide And Its metabolites	565	566.055	[M-H]-	C15H24N2O17P2	24320.7	90307.1	21577.8	55319.5	47055.5	9	9	9	9	9	9	9	9	9	9	9	9	10585000	9261900	13165000	9490100	13844000	16399000	8746500	11725000	13400000	14087000	13344000	9342300
MEDN0573	GDP-L-fucose	Nucleotide And Its metabolites	Nucleotide And Its metabolites	588.1	589.082	[M-H]-	C16H25N5O15P2	36760.7	33918	13616.2	18925.2	26069.2	9	9	9	9	9	9	9	9	9	9	9	9	54719	101090	159320	146400	89596	95267	147840	86983	167530	125160	123160	122630
MEDP0145	1,7-Dimethylxanthine	Nucleotide And Its metabolites	Nucleotide And Its metabolites	181.1	180.065	[M+H]+	C7H8N4O2	39110	23938.4	23073.7	24722.1	27079.4	9	9	9	9	9	9	9	9	9	9	9	9	9	9	9	9	9	9	9	9	9	9	9	9
MEDP1654	1-Methyladenosine	Nucleotide And Its metabolites	Nucleotide And Its metabolites	282.1	281.112	[M+H]+	C11H15N5O4	43614.5	9	9	9	22218.2	9	9	9	9	9	9	9	9	9	9	9	9	9	9	9	9	9	9	9	9	9	9	9	9
MEDP1493	N6-methyladenosine	Nucleotide And Its metabolites	Nucleotide And Its metabolites	282	281.112	[M+H]+	C11H15N5O4	43614.5	9	9	9	22218.2	9	9	9	9	9	9	9	9	9	9	9	9	42326	58183	50280	63282	63749	47489	50271	44164	64488	49107	26642	43183
MEDP1960	7-(alpha-D-glucosyl)-N(6)-isopentenyladenine	Nucleotide And Its metabolites	Nucleotide And Its metabolites	366.2	365.17	[M+H]+	C16H23N5O5	54984.3	27362.5	19294.9	41040.6	61598.9	9	9	9	9	9	9	9	9	9	9	9	9	9	9	9	9	9	9	9	9	9	9	9	9
MEDP1719	2'-O-Methylguanosine	Nucleotide And Its metabolites	Nucleotide And Its metabolites	298.1	297.107	[M+H]+	C11H15N5O5	85533.4	112779	125610	225245	283974	9	9	9	9	9	9	9	9	9	9	9	9	9	9	9	9	9	9	9	9	9	9	9	9
MEDP1920	Uridine-5'-diphospho-N-acetylgalactosamine disodium salt	Nucleotide And Its metabolites	Nucleotide And Its metabolites	608.1	607.082	[M+H]+	C17H27N3O17P2	91819.5	34643.3	9	26647.3	71292.6	9	9	9	9	9	9	9	9	9	9	9	9	9	9	9	9	9	9	9	9	9	9	9	9
MEDN1602	3-Deoxyguanosine	Nucleotide And Its metabolites	Nucleotide And Its metabolites	266.1	267.097	[M-H]-	C10H13N5O4	98696.4	66966.8	76108.8	113039	204270	9	9	9	9	9	9	9	9	9	9	9	9	9	9	9	9	9	9	9	9	9	9	9	9
MEDN1012	7-Methylguanine	Nucleotide And Its metabolites	Nucleotide And Its metabolites	164.1	165.065	[M-H]-	C6H7N5O	105748	149968	193950	157327	313005	9	9	9	9	9	9	9	9	9	9	9	9	700960	718980	710040	857650	678120	538380	806950	440230	600840	579690	1032800	398450
MEDP2540	5-Acetylamino-6-amino-3-methyluracil	Nucleotide And Its metabolites	Nucleotide and Its metabolites	199.1	198.18	[M+H]+	C7H10N4O3	116611	35559.3	33274.5	37853.8	74590.6	9	9	9	9	9	9	9	9	9	9	9	9	9	9	9	9	9	9	9	9	9	9	9	9
MEDP0899	3-Methyladenine	Nucleotide And Its metabolites	Nucleotide And Its metabolites	150.3	149.07	[M+H]+	C6H7N5	161073	264337	241144	294925	554821	9	9	9	9	9	9	9	9	9	9	9	9	88387	104720	122700	81838	175680	70454	86664	106140	127680	69461	127620	187880
MEDN1947	6'-Sialyllactose	Nucleotide And Its metabolites	Nucleotide And Its metabolites	632.2	633.6	[M-H]-	C23H39NO19	167518	130999	355050	99978.3	52418.5	9	9	9	9	9	9	9	9	9	9	9	9	9	9	9	9	9	9	9	9	9	9	9	9
MEDN0146	5-Hydroxymethyluracil	Nucleotide And Its metabolites	Nucleotide And Its metabolites	141	142.038	[M-H]-	C5H6N2O3	185608	291510	9	9	9	9	9	9	9	9	9	9	9	9	9	9	9	271620	298690	171140	304490	227450	272770	288910	198100	174940	216970	328150	201440
MEDP2368	6-aminonicotinamide	Nucleotide And Its metabolites	Nucleotide And Its metabolites	138.1	137.059	[M+H]+	C6H7N3O	195550	169356	83927.6	114368	159750	9	9	9	9	9	9	9	9	9	9	9	9	9	9	9	9	9	9	9	9	9	9	9	9
MEDN1675	2-Deoxyribose 5'-phosphate	Nucleotide And Its metabolites	Nucleotide And Its metabolites	213	214.024	[M-H]-	C5H11O7P	250833	247209	230048	88340.9	93453.7	9	9	9	9	9	9	9	9	9	9	9	9	9	9	9	9	9	9	9	9	9	9	9	9
MEDP0149	2'-Deoxyadenosine-5'-Monophosphate	Nucleotide And Its metabolites	Nucleotide And Its metabolites	332	331.068	[M+H]+	C10H14N5O6P	252035	115247	231751	158784	258166	9	9	9	9	9	9	9	9	9	9	9	9	208410	306460	182410	194000	193060	281410	159110	242040	193960	212310	179710	230530
MEDN1595	Xanthosine-5'-monophosphate	Nucleotide And Its metabolites	Nucleotide And Its metabolites	363	364.042	[M-H]-	C10H13N4O9P	281225	291034	308706	408433	662435	9	9	9	9	9	9	9	9	9	9	9	9	9	9	9	9	9	9	9	9	9	9	9	9
MEDP0146	1-Methyladenine	Nucleotide And Its metabolites	Nucleotide And Its metabolites	150	149.07	[M+H]+	C6H7N5	345624	293836	275948	342432	589683	9	9	9	9	9	9	9	9	9	9	9	9	440560	629250	561240	556320	802000	386420	430590	443800	725240	424150	620330	943650
MEDN1513	5-Hydroxy-2'-deoxyuridine	Nucleotide And Its metabolites	Nucleotide And Its metabolites	243.1	244.07	[M-H]-	C9H12N2O6	480281	199768	155175	244941	181954	9	9	9	9	9	9	9	9	9	9	9	9	9	9	9	9	9	9	9	9	9	9	9	9
MEDP1193	Flavin Single Nucleotide(FMN)	Nucleotide And Its metabolites	Nucleotide And Its metabolites	457.1	456.105	[M+H]+	C17H21N4O9P	512234	1.02533e+06	858322	9	726653	9	9	9	9	9	9	9	9	9	9	9	9	643710	647730	609500	625540	630030	625050	614820	539450	710030	381080	427700	565310
MEDP2326	Cyclocreatine	Nucleotide And Its metabolites	Nucleotide And Its metabolites	144.1	143.069	[M+H]+	C5H9N3O2	632799	571657	476969	485326	524424	9	9	9	9	9	9	9	9	9	9	9	9	9	9	9	9	9	9	9	9	9	9	9	9
MEDP1276	Guanine	Nucleotide And Its metabolites	Nucleotide And Its metabolites	152.1	151.049	[M+H]+	C5H5N5O	667045	756938	654393	709381	733268	9	9	9	9	9	9	9	9	9	9	9	9	1406200	1531600	1695200	2146700	783080	1134300	903970	1590800	1174700	907870	1077600	1429500
MEDN1677	2'-Aenylic Acid	Nucleotide And Its metabolites	Nucleotide And Its metabolites	346.1	347.063	[M-H]-	C10H14N5O7P	944684	2.0407e+06	2.97394e+06	2.34066e+06	2.26998e+06	9	9	9	9	9	9	9	9	9	9	9	9	9	9	9	9	9	9	9	9	9	9	9	9
MEDP2421	1-Methylguanosine	Nucleotide And Its metabolites	Nucleotide And Its metabolites	298.1	297.107	[M+H]+	C11H15N5O5	1.15039e+06	2.7816e+06	2.65483e+06	3.59616e+06	5.66654e+06	9	9	9	9	9	9	9	9	9	9	9	9	9	9	9	9	9	9	9	9	9	9	9	9
MEDP0526	6-Dimethylaminopurine	Nucleotide And Its metabolites	Nucleotide And Its metabolites	164.1	163.086	[M+H]+	C7H9N5	1.47897e+06	1.30679e+06	1.32182e+06	1.53489e+06	1.34441e+06	9	9	9	9	9	9	9	9	9	9	9	9	9	9	9	9	9	9	9	9	9	9	9	9
MEDN0147	5-Methylcytosine	Nucleotide And Its metabolites	Nucleotide And Its metabolites	124.1	125.059	[M-H]-	C5H7N3O	1.60538e+06	747366	1.3504e+06	912691	1.14454e+06	9	9	9	9	9	9	9	9	9	9	9	9	9	9	9	9	9	9	9	9	9	9	9	9
MEDP1501	Isocytosine	Nucleotide And Its metabolites	Nucleotide And Its metabolites	112	111.1	[M+H]+	C4H5N3O	2.32141e+06	5.24341e+06	2.65077e+06	2.85459e+06	3.49303e+06	9	9	9	9	9	9	9	9	9	9	9	9	1860600	1735800	1415500	2263000	1449200	1151200	1471200	1664100	1730400	1463400	1054900	1655200
MEDP1202	5'-Deoxy-5'-fluoroadenosine	Nucleotide And Its metabolites	Nucleotide And Its metabolites	270.1	269.092	[M+H]+	C10H12FN5O3	3.1419e+06	2.47734e+06	1.15042e+06	488810	681144	9	9	9	9	9	9	9	9	9	9	9	9	9	9	9	9	9	9	9	9	9	9	9	9
MEDN1553	Inosine diphosphate	Nucleotide And Its metabolites	Nucleotide And Its metabolites	445	428.013	[M-H+H2O]-	C10H14N4O11P2	5.25936e+06	3.26216e+06	2.05384e+06	3.38132e+06	4.16699e+06	9	9	9	9	9	9	9	9	9	9	9	9	9	9	9	9	9	9	9	9	9	9	9	9
MEDP1954	N6-(2-Hydroxyethyl)adenosine	Nucleotide And Its metabolites	Nucleotide And Its metabolites	312.1	311.123	[M+H]+	C12H17N5O5	5.58787e+06	1.87865e+07	1.05881e+07	1.49999e+07	2.75008e+07	9	9	9	9	9	9	9	9	9	9	9	9	9	9	9	9	9	9	9	9	9	9	9	9
MEDP0169	Guanosine-5'-monophosphate	Nucleotide And Its metabolites	Nucleotide And Its metabolites	364	363.058	[M+H]+	C10H14N5O8P	8.58154e+06	1.05053e+07	8.74397e+06	9.85368e+06	1.02311e+07	9	9	9	9	9	9	9	9	9	9	9	9	9	9	9	9	9	9	9	9	9	9	9	9
MEDP1958	2-Hydroxyadenosine	Nucleotide And Its metabolites	Nucleotide And Its metabolites	284.1	283.092	[M+H]+	C10H13N5O5	1.44363e+07	1.25809e+07	7.67042e+06	1.4477e+07	1.67244e+07	9	9	9	9	9	9	9	9	9	9	9	9	9	9	9	9	9	9	9	9	9	9	9	9
MEDP1956	2-Aminopurine	Nucleotide And Its metabolites	Nucleotide And Its metabolites	136.1	135.054	[M+H]+	C5H5N5	1.48447e+07	1.28905e+07	5.25506e+06	2.51352e+06	3.35868e+06	9	9	9	9	9	9	9	9	9	9	9	9	9	9	9	9	9	9	9	9	9	9	9	9
MEDP1498	8-Azaguanine	Nucleotide And Its metabolites	Nucleotide And Its metabolites	153	152.11	[M+H]+	C4H4N6O	16717518	3.75664e+07	1.927e+07	2.16297e+07	4.46877e+07	9	9	9	9	9	9	9	9	9	9	9	9	9	9	9	9	9	9	9	9	9	9	9	9
MEDN0602	Deoxyguanosine 5'-monophosphate(dGMP)	Nucleotide And Its metabolites	Nucleotide And Its metabolites	346.1	347.063	[M-H]-	C10H14N5O7P	2.30543e+07	4.97035e+07	9.89142e+07	4.73754e+07	6.37227e+07	9	9	9	9	9	9	9	9	9	9	9	9	319880	51819000	259630	158250	181360	11540000	1408100	682980	3066100	1744100	880400	2293400
MEDP1950	2'-Deoxyinosine-5'-monophosphate	Nucleotide And Its metabolites	Nucleotide And Its metabolites	333.1	332.052	[M+H]+	C10H13N4O7P	1.2892e+08	120893883	8.85366e+07	9.57513e+07	9.67148e+07	9	9	9	9	9	9	9	9	9	9	9	9	9	9	9	9	9	9	9	9	9	9	9	9
MEDP1788	N4-Acetylcytidine-triphosphate	Nucleotide And Its metabolites	Nucleotide And Its metabolites	526.4	524.995	[M+H]+	C11H18N3O15P3	1.54658e+08	1.67871e+08	1.61018e+08	1.67299e+08	158648372	9	9	9	9	9	9	9	9	9	9	9	9	9	9	9	9	9	9	9	9	9	9	9	9
MEDP1454	MG(20:5)	GL	MG	377.3	376.261	[M+H]+	C23H36O4	9	9	9	9	9	9	9	9	9	9	9	9	9	9	9	9	9	7318.8	6528.9	23209	14966	5924.7	13240	11241	11953	16128	5501.7	7167.1	10796
MEDP1317	MAG(16:1)	GL	MG	331.274	330.304	[M+H]+	C19H38O4	9	9	9	9	9	9	9	9	9	9	9	9	9	9	9	9	9	1509200	1403900	1171400	1245300	1209600	1008100	1311800	1230800	1022200	1447300	1327500	1214900
MEDP1902	LPC(16:2/0:0)	GP	LPC	492	491.301	[M+H]+	C24H46NO7P	9	9	9	916416	9	9	9	9	9	9	9	9	9	9	9	9	9	9	9	9	9	9	9	9	9	9	9	9	9
MEDN0360	Lysopg 18:1	GP	LPG	509.288	510.29	[M-H]-	C24H47O9P	9	9	9	9	9	9	9	9	9	9	9	9	9	9	9	9	9	5740.4	9826.6	18777	24821	15143	5818.8	8414	8822.3	15044	6166.3	6685.4	12687
MEDN1266	PysoPE 22:5(2n isomer3)	GP	LPE	526.296	527.302	[M-H]-	C27H46NO7P	9	9	9	9	9	9	9	9	9	9	9	9	9	9	9	9	9	21622	34656	30129	25283	82032	17703	16379	25716	18624	46633	25312	21158
MEDN1253	LPI(16:2/0:0)	GP	PI	567.3	568.265	[M-H]-	C25H45O12P	9	9	20071.3	9	20316	9	9	9	9	9	9	9	9	9	9	9	9	28389	33974	32947	34354	47235	41876	34583	34156	41771	27748	24390	32454
MEDN1256	PI 18:3	GP	PI	593.273	594.281	[M-H]-	C27H47O12P	9	9	9	9	9	9	9	9	9	9	9	9	9	9	9	9	9	334620	328880	382280	612280	479140	451340	573480	591280	826690	712300	752870	583820
MEDN1261	PysoPS 18:3	GP	LPS	518.252	519.26	[M-H]-	C24H42NO9P	9	9	9	9	9	9	9	9	9	9	9	9	9	9	9	9	9	598580	447590	741270	1384800	395610	543980	495670	504840	1315700	306740	272440	543900
MEDP1165	2-O-ethyl PAF C-16	GP	LPC	510.4	509.385	[M+H]+	C26H56NO6P	9	9	9	9	9	9	9	9	9	9	9	9	9	9	9	9	9	714040	503280	780960	762550	402530	449470	577240	476520	579370	343940	363530	535220
MEDN1255	PI 18:2	GP	PI	595.288	596.297	[M-H]-	C27H49O12P	9	9	9	9	9	9	9	9	9	9	9	9	9	9	9	9	9	742250	777920	584620	801120	663700	958720	737540	647920	834930	595120	907780	695350
MEDN1262	PysoPS 18:2	GP	LPS	520.268	521.275	[M-H]-	C24H44NO9P	9	9	9	9	9	9	9	9	9	9	9	9	9	9	9	9	9	781250	1032900	859710	1193400	381870	812710	1032200	663340	964080	664230	715580	741350
MEDN1267	LPE(0:0/22:5)	GP	LPE	526.3	527.301	[M-H]-	C27H46NO7P	5675.02	13566.6	20128.1	18221.7	21712.3	9	9	9	9	9	9	9	9	9	9	9	9	21622	34656	30129	25283	82032	17703	16379	25716	18624	46633	25312	21158
MEDN1268	LPE(22:5/0:0)	GP	LPE	526.3	527.301	[M-H]-	C27H46NO7P	5675.02	13566.6	20128.1	18221.7	21712.3	9	9	9	9	9	9	9	9	9	9	9	9	21622	34656	30129	25283	82032	17703	16379	25716	18624	46633	25312	21158
MEDN1264	LPE(0:0/22:4)	GP	LPE	528.3	529.317	[M-H]-	C27H48NO7P	13129.8	9	14746.8	9	11319	9	9	9	9	9	9	9	9	9	9	9	9	9	9	9	9	9	9	9	9	9	9	9	9
MEDN1265	LPE(22:4/0:0)	GP	LPE	528.3	529.317	[M-H]-	C27H48NO7P	13129.8	9	14746.8	9	11319	9	9	9	9	9	9	9	9	9	9	9	9	9	9	9	9	9	9	9	9	9	9	9	9
MEDP1695	LPC(O-16:1/0:0)	GP	LPC O	480.3	479.338	[M+H]+	C24H50NO6P	18604.3	9	9	14961.5	3317.68	9	9	9	9	9	9	9	9	9	9	9	9	9	9	9	9	9	9	9	9	9	9	9	9
MEDP1779	LPC(13:0/0:0)	GP	LPC	454.3	453.286	[M+H]+	C21H44NO7P	35405.9	47646.2	21313.7	25455.3	45230.7	9	9	9	9	9	9	9	9	9	9	9	9	9	9	9	9	9	9	9	9	9	9	9	9
MEDP1321	LPC(0:0/22:5)	GP	LPC	570.3	569.348	[M+H]+	C30H52NO7P	40527.7	9	25568.2	9	37107	9	9	9	9	9	9	9	9	9	9	9	9	9	9	9	9	9	9	9	9	9	9	9	9
MEDP1658	LPC(O-18:1/0:0)	GP	LPC	508.4	507.369	[M+H]+	C26H54NO6P	83734.3	116490	61900	134767	152611	9	9	9	9	9	9	9	9	9	9	9	9	9	9	9	9	9	9	9	9	9	9	9	9
MEDP1319	LPC(22:4/0:0)	GP	LPC	572.4	571.364	[M+H]+	C30H54NO7P	85430.2	97273.3	57794.6	9	88822.9	9	9	9	9	9	9	9	9	9	9	9	9	9	9	9	9	9	9	9	9	9	9	9	9
MEDP1686	LPE(15:0/0:0)	GP	LPC	440.3	439.27	[M+H]+	C20H42NO7P	129256	369470	200046	209536	236422	9	9	9	9	9	9	9	9	9	9	9	9	9	9	9	9	9	9	9	9	9	9	9	9
MEDN1692	Phosphatidylethanolamine lyso alkenyl 18:2	GP	LPE	460.3	460.283	[M-H]-	C23H44NO6P	135376	9	9	101428	124034	9	9	9	9	9	9	9	9	9	9	9	9	9	9	9	9	9	9	9	9	9	9	9	9
MEDP1657	PC(O-16:0/0:0)	GP	PC O	482.4	481.353	[M+H]+	C24H52NO6P	204256	234364	248406	335202	196593	9	9	9	9	9	9	9	9	9	9	9	9	9	9	9	9	9	9	9	9	9	9	9	9
MEDN1597	Phosphatidylethanolamine lyso alkenyl 16:0	GP	LPE	436.2	437.6	[M-H]-	C21H44NO6P	247079	451398	344291	505081	596601	9	9	9	9	9	9	9	9	9	9	9	9	9	9	9	9	9	9	9	9	9	9	9	9
MEDN1600	LPA(16:0/0:0)	GP	LPA	409.2	410.243	[M-H]-	C19H39O7P	338635	540364	411225	547988	564692	9	9	9	9	9	9	9	9	9	9	9	9	9	9	9	9	9	9	9	9	9	9	9	9
MEDN0356	LPS(22:6/0:0)	GP	LPS	568.3	569.275	[M-H]-	C28H44NO9P	351219	315356	359555	373445	359431	9	9	9	9	9	9	9	9	9	9	9	9	11839	28935	33387	29129	55413	18072	14881	25426	20857	9409.5	15202	28637
MEDP1702	LPC(0:0/20:1)	GP	LPC	550.4	549.379	[M+H]+	C28H56NO7P	475956	1.64824e+06	1.03808e+06	2.65564e+06	3.31285e+06	9	9	9	9	9	9	9	9	9	9	9	9	9	9	9	9	9	9	9	9	9	9	9	9
MEDP1693	LPC(12:0/0:0)	GP	LPC	440.3	439.27	[M+H]+	C20H42NO7P	1.00378e+06	1.15596e+06	612063	952738	1.61141e+06	9	9	9	9	9	9	9	9	9	9	9	9	9	9	9	9	9	9	9	9	9	9	9	9
MEDN1278	LPE(20:5/0:0)	GP	LPE	498.3	499.27	[M-H]-	C25H42NO7P	1.04286e+06	1.60058e+06	1.71397e+06	1.47476e+06	2.14203e+06	9	9	9	9	9	9	9	9	9	9	9	9	232990	283220	296960	341890	381480	404880	286510	291600	315430	297740	250290	337790
MEDP1692	LPC(0:0/15:0)	GP	LPC	482.3	481.317	[M+H]+	C23H48NO7P	1.27577e+06	1.11177e+06	574541	688690	963587	9	9	9	9	9	9	9	9	9	9	9	9	9	9	9	9	9	9	9	9	9	9	9	9
MEDN1643	LPA(18:1/0:0)	GP	LPA	435.2	436.259	[M-H]-	C21H41O7P	1.67858e+06	1.08069e+06	1.88908e+06	1.87274e+06	1.56668e+06	9	9	9	9	9	9	9	9	9	9	9	9	9	9	9	9	9	9	9	9	9	9	9	9
MEDP1334	LPC(20:4/0:0)	GP	LPC	544.3	543.332	[M+H]+	C28H50NO7P	1.71661e+06	1.992e+06	1.44284e+06	1.03555e+06	2.25155e+06	9	9	9	9	9	9	9	9	9	9	9	9	59130	124940	82372	147830	146430	125410	119950	148370	150430	103390	109320	160290
MEDN1271	LPE(0:0/20:2)	GP	LPE	504.3	505.317	[M-H]-	C25H48NO7P	1.81623e+06	1.57894e+06	2.1739e+06	1.6301e+06	1.9746e+06	9	9	9	9	9	9	9	9	9	9	9	9	571450	943950	636940	928530	947070	498770	863290	719110	745700	500600	501910	576360
MEDP1330	LPC(0:0/20:2)	GP	LPC	548.4	547.364	[M+H]+	C28H54NO7P	2.90313e+06	8.05539e+06	6.30397e+06	5.71083e+06	6.77959e+06	9	9	9	9	9	9	9	9	9	9	9	9	641870	761530	952500	1622900	2471200	927170	711260	1100500	1082600	500840	779830	1022800
MEDP1697	LPC(14:1/0:0)	GP	LPC	466.3	465.286	[M+H]+	C22H44NO7P	3.59919e+06	1.38267e+07	5.956e+06	2.0836e+07	2.1443e+07	9	9	9	9	9	9	9	9	9	9	9	9	9	9	9	9	9	9	9	9	9	9	9	9
MEDP1875	LPE(17:1/0:0)	GP	LPE	466.3	465.286	[M+H]+	C22H44NO7P	4.10174e+06	7.32644e+06	6.64502e+06	4.99558e+06	7.65195e+06	9	9	9	9	9	9	9	9	9	9	9	9	9	9	9	9	9	9	9	9	9	9	9	9
MEDN1274	LPE(20:3/0:0)	GP	LPE	502.3	503.301	[M-H]-	C25H46NO7P	4.11236e+06	4.23061e+06	5.58516e+06	4.84551e+06	6.28576e+06	9	9	9	9	9	9	9	9	9	9	9	9	1415400	1850400	1572600	1819100	2900300	1433100	2096100	1834500	1931600	1362300	1528100	1718900
MEDP1332	LPC(20:3/0:0)	GP	LPC	546.3	545.348	[M+H]+	C28H52NO7P	5.71063e+06	5.15721e+06	6.14433e+06	4.89348e+06	1.32149e+07	9	9	9	9	9	9	9	9	9	9	9	9	892150	853730	1578900	1907600	6967000	1564300	1352000	2303700	2112800	492280	1586500	2729100
MEDP1700	LPC(0:0/18:0)	GP	LPC	524.4	523.364	[M+H]+	C26H54NO7P	1.36143e+07	1.83116e+07	2.60966e+07	3.29206e+07	4.37356e+07	9	9	9	9	9	9	9	9	9	9	9	9	9	9	9	9	9	9	9	9	9	9	9	9
MEDP0537	LPC(O-16:0/2:0)	GP	LPC	524.4	523.364	[M+H]+	C26H54NO7P	1.36143e+07	1.83116e+07	2.60966e+07	3.29206e+07	4.37356e+07	9	9	9	9	9	9	9	9	9	9	9	9	545810	688300	1446100	1778200	985820	565800	459620	632970	853270	321210	395270	747860
MEDN1279	LPE(0:0/18:0)	GP	LPE	480.3	481.317	[M-H]-	C23H48NO7P	9.92758e+07	102542727	1.04608e+08	1.15002e+08	1.28544e+08	9	9	9	9	9	9	9	9	9	9	9	9	31311000	35606000	47919000	64097000	36922000	33015000	32780000	31238000	40088000	25841000	29176000	34130000
MEDP1691	LPC(0:0/17:0)	GP	LPC	510.4	509.348	[M+H]+	C25H52NO7P	1.5359e+08	1.59001e+08	1.64995e+08	1.56867e+08	1.6392e+08	9	9	9	9	9	9	9	9	9	9	9	9	9	9	9	9	9	9	9	9	9	9	9	9
MEDP1699	LPC(0:0/16:1)	GP	LPC	494.3	493.317	[M+H]+	C24H48NO7P	203858598	2.96612e+08	192363951	2.52201e+08	4.73247e+08	9	9	9	9	9	9	9	9	9	9	9	9	9	9	9	9	9	9	9	9	9	9	9	9
MEDP1904	LPE(18:2/0:0)	GP	LPE	478.3	477.286	[M+H]+	C23H44NO7P	3.79188e+08	4.35731e+08	4.69487e+08	3.6327e+08	4.24936e+08	9	9	9	9	9	9	9	9	9	9	9	9	9	9	9	9	9	9	9	9	9	9	9	9
MEDN1285	LPE(0:0/16:0)	GP	LPE	452.3	453.286	[M-H]-	C21H44NO7P	5.645e+08	5.44364e+08	5.84099e+08	6.54288e+08	6.45633e+08	9	9	9	9	9	9	9	9	9	9	9	9	35685000	44396000	48835000	58418000	77698000	54663000	47733000	50784000	66846000	38452000	38218000	53142000
MEDP0495	LPC(0:0/18:2)	GP	LPC	520.3	519.332	[M+H]+	C26H50NO7P	8.00333e+08	6.12478e+08	6.63486e+08	4.42283e+08	6.37459e+08	9	9	9	9	9	9	9	9	9	9	9	9	2810300	4130000	3666400	5455300	2122300	2881100	3725200	2524900	4892800	4926600	2964700	3566700
MEDP1701	LPC(0:0/18:1)	GP	LPC	522.3	521.348	[M+H]+	C26H52NO7P	8.69595e+08	2206970740	8.96006e+08	2354988724	2565452324	9	9	9	9	9	9	9	9	9	9	9	9	9	9	9	9	9	9	9	9	9	9	9	9
MEDN0133	Coenzyme-II (β-NADP)	CoEnzyme and vitamins	CoEnzyme and vitamins	742	743.075	[M-H]-	C21H28N7O17P3	9	82914.6	171503	9	66653.4	9	9	9	9	9	9	9	9	9	9	9	9	9	9	9	9	9	9	9	9	9	9	9	9
MEDP1471	Medroxyprogesterone-acetate	CoEnzyme and vitamins	CoEnzyme and vitamins	387	386.52	[M+H]+	C24H34O4	9	9	49595.9	9	9	9	9	9	9	9	9	9	9	9	9	9	9	9	9	9	9	9	9	9	9	9	9	9	9
MEDP0249	Pantothenol	CoEnzyme and vitamins	CoEnzyme and vitamins	206.13	205.131	[M+H]+	C9H19NO4	9	9	9	9	9	9	9	9	9	9	9	9	9	9	9	9	9	31940	44635	31241	40514	49261	36183	35972	60388	38977	36029	45603	40469
MEDP0243	4-Oxoretinol	CoEnzyme and vitamins	CoEnzyme and vitamins	301.2	300.209	[M+H]+	C20H28O2	9	9	9	9	9	9	9	9	9	9	9	9	9	9	9	9	9	34130	32039	29087	24337	18674	20628	34530	21523	21801	61711	25103	17921
MEDP0539	Ubiquinone-1	CoEnzyme and vitamins	CoEnzyme and vitamins	251.1	250.121	[M+H]+	C14H18O4	9	19809.9	12773	10586.7	9	9	9	9	9	9	9	9	9	9	9	9	9	51054	52148	70147	64614	47713	56324	95239	54520	44336	61395	60619	40744
MEDP0394	4-Hydroxyretinoic Acid	CoEnzyme and vitamins	CoEnzyme and vitamins	317.3	316.204	[M+H]+	C20H28O3	9	9	9	9	9	9	9	9	9	9	9	9	9	9	9	9	9	54667	85208	93047	89839	56830	112450	53234	76744	60227	73774	74655	51341
MEDP1292	3'-Dephosphocoenzyme A	CoEnzyme and vitamins	CoEnzyme and vitamins	688.147	687.149	[M+H]+	C21H35N7O13P2S	9	9	9	9	9	9	9	9	9	9	9	9	9	9	9	9	9	74932	98043	123000	77265	90874	133970	114450	82547	100240	130010	69944	97310
MEDP1010	Coenzyme II (β-NADP)	Nucleotide And Its metabolomics	Nucleotide and Its metabolomics	744	743.075	[M+H]+	C21H28N7O17P3	9	9	9	9	9	9	9	9	9	9	9	9	9	9	9	9	9	136010	94804	171060	115870	107800	234840	231070	112230	242020	124930	183690	66605
MEDP0250	Riboflavin	CoEnzyme and vitamins	CoEnzyme and vitamins	377	376.138	[M+H]+	C17H20N4O6	9	9	9	9	9	9	9	9	9	9	9	9	9	9	9	9	9	1432100	1462000	1305600	1710900	1257100	1757300	651240	1218400	1316100	36611	905120	996210
MEDP0247	Nicotinuric Acid	CoEnzyme and vitamins	CoEnzyme and vitamins	181.1	180.054	[M+H]+	C8H8N2O3	9	9	9	9	9	9	9	9	9	9	9	9	9	9	9	9	9	1750400	505640	1166200	1832400	795590	1014300	560190	1083600	2607300	273690	328850	3068500
MEDP0143	Biotin	CoEnzyme and vitamins	CoEnzyme and vitamins	245.09	244.088	[M+H]+	C10H16N2O3S	9	9	9	9	9	9	9	9	9	9	9	9	9	9	9	9	9	24450000	12936000	28575000	30244000	20797000	29313000	20942000	19835000	20122000	2302900	15526000	20744000
MEDP0240	Pyridoxine	CoEnzyme and vitamins	CoEnzyme and vitamins	170.1	169.074	[M+H]+	C8H11NO3	33579	24622.3	9	9	22336.7	9	9	9	9	9	9	9	9	9	9	9	9	413290	304440	1364800	855610	1176500	537730	648320	261830	1703700	572230	377610	3119500
MEDP0244	All-Trans-13,14-Dihydroretinol	CoEnzyme and vitamins	CoEnzyme and vitamins	287.2	286.23	[M+H]+	C20H32O	35037.8	21722.8	17235.3	24310.1	23736.1	9	9	9	9	9	9	9	9	9	9	9	9	118240	80654	65970	60318	51310	61260	96164	75724	52423	123330	43202	65487
MEDP0119	6-Hydroxynicotinic Acid	CoEnzyme and vitamins	CoEnzyme and vitamins	140	139.027	[M+H]+	C6H5NO3	75380.3	92987.2	71961.6	58026.1	87145.6	9	9	9	9	9	9	9	9	9	9	9	9	63127	43186	52075	81175	233680	9	9	45483	273820	9	9	215640
MEDP0356	Methyl-Nicotinate	CoEnzyme and vitamins	CoEnzyme and vitamins	138.1	137.048	[M+H]+	C7H7NO2	82341.8	9	19162.5	9	9	9	9	9	9	9	9	9	9	9	9	9	9	9	9	9	9	9	9	9	9	9	9	9	9
MEDN0131	(R)-Lipoic Acid	CoEnzyme and vitamins	CoEnzyme and vitamins	205	206.044	[M-H]-	C8H14O2S2	380088	97778.9	231179	101468	212905	9	9	9	9	9	9	9	9	9	9	9	9	9	9	9	9	9	9	9	9	9	9	9	9
MEDP1705	(E)-Guggulsterone	CoEnzyme and vitamins	CoEnzyme and vitamins	313.2	312.209	[M+H]+	C21H28O2	409831	660347	648844	740546	612864	9	9	9	9	9	9	9	9	9	9	9	9	9	9	9	9	9	9	9	9	9	9	9	9
MEDP1706	(Z)-Guggulsterone	CoEnzyme and vitamins	CoEnzyme and vitamins	313.2	312.209	[M+H]+	C21H28O2	409831	660347	648844	740546	612864	9	9	9	9	9	9	9	9	9	9	9	9	9	9	9	9	9	9	9	9	9	9	9	9
MEDN1077	alpha-Muricholic acid	Bile acids	Bile acids	407.3	408.288	[M-H]-	C24H40O5	9	163526	9	93607.8	141592	9	9	9	9	9	9	9	9	9	9	9	9	9	9	9	9	9	9	9	9	9	9	9	9
MEDN1126	Gamma-Mercholic Acid	Bile acids	Bile acids	407.3	408.288	[M-H]-	C24H40O5	9	163526	9	93607.8	141592	9	9	9	9	9	9	9	9	9	9	9	9	9	9	9	9	9	9	9	9	9	9	9	9
MEDN1902	beta-Muricholic acid	Bile acids	Bile acids	407.3	408.288	[M-H]-	C24H40O5	9	163526	9	93607.8	141592	9	9	9	9	9	9	9	9	9	9	9	9	9	9	9	9	9	9	9	9	9	9	9	9
MEDN1906	3-Epideoxycholic acid	Bile acids	Bile acids	391.3	392.293	[M-H]-	C24H40O4	27053.3	79494.7	54455.9	48645.6	145082	9	9	9	9	9	9	9	9	9	9	9	9	9	9	9	9	9	9	9	9	9	9	9	9
MEDN0107	Glycolithocholic acid	Bile acids	Bile acids	432.3	433.319	[M-H]-	C26H43NO4	33532.9	31577.8	33146.7	17074.3	28065.5	9	9	9	9	9	9	9	9	9	9	9	9	9	9	9	9	9	9	9	9	9	9	9	9
MEDP1106	Lithocholic acid	Bile acids	Bile acids	359.3	376.298	[M-H2O+H]+	C24H40O3	58607.4	53046.5	29087	32395.2	77441.7	9	9	9	9	9	9	9	9	9	9	9	9	9	9	9	9	9	9	9	9	9	9	9	9
MEDN1901	Dehydrolithocholic acid	Bile acids	Bile acids	373.3	374.282	[M-H]-	C24H38O3	102200	197260	161794	102991	159586	9	9	9	9	9	9	9	9	9	9	9	9	9	9	9	9	9	9	9	9	9	9	9	9
MEDN1899	Deoxycholic acid	Bile acids	Bile acids	391.3	392.293	[M-H]-	C24H40O4	103112	95838.4	75786.9	128748	156883	9	9	9	9	9	9	9	9	9	9	9	9	9	9	9	9	9	9	9	9	9	9	9	9
MEDN0109	Hyodeoxycholic acid	Bile acids	Bile acids	391.3	392.293	[M-H]-	C24H40O4	346055	235491	96252	66758.4	381309	9	9	9	9	9	9	9	9	9	9	9	9	9	9	9	9	9	9	9	9	9	9	9	9
MEDN1900	Isolithocholic acid	Bile acids	Bile acids	375.3	376.298	[M-H]-	C24H40O3	477582	490121	394638	389853	719820	9	9	9	9	9	9	9	9	9	9	9	9	9	9	9	9	9	9	9	9	9	9	9	9
MEDP1086	Ethylazine	Alcohol and amines	Polyamines	368.097	345.037	[M+Na]+	C12H16N3O3PS2	9	9	9	9	9	894800	680380	484190	796310	1004100	561990	9	12280	19441	9	23285	9	9	9	9	9	9	9	9	9	9	9	9	9
MEDP0663	3-Methyl-1-butylamine	Alcohol and amines	Amines	88.3	87.1048	[M+H]+	C5H13N	9	458144	110518	9	9	9	9	9	9	9	9	9	9	9	9	9	9	9	9	9	9	9	9	9	9	9	9	9	9
MEDP1237	Coniferol	Alcohol and amines	Alcohols	181.085	180.079	[M+H]+	C10H12O3	9	9	9	9	9	9	9	9	9	9	9	9	9	9	9	9	9	38712	18305	88219	31577	53929	41822	43804	42917	24255	12793	59806	114850
MEDP0831	1-Aminopropan-2-ol	Alcohol and amines	Alcohols	76	75.0684	[M+H]+	C3H9NO	9	9	9	9	9	9	9	9	9	9	9	9	9	9	9	9	9	78644	22898	76061	199610	185060	62009	12630	13437	160660	37641	6049.9	312920
MEDP1138	1-methylhistamine	Alcohol and amines	Polyamines	126.101	125.095	[M+H]+	C6H13Cl2N3	9	9	9	9	9	9	9	9	9	9	9	9	9	9	9	9	9	100930	105460	103050	137240	84799	84641	101740	95738	90300	79521	69755	78236
MEDP1446	Octadecadienamide	Alcohol and amines	Amines	280.264	279.256	[M+H]+	C18H33NO	9	9	9	9	9	9	9	9	9	9	9	9	9	9	9	9	9	108670	129810	58643	133420	47431	108240	62405	14472	11106	16183	24505	13236
MEDP1464	1,3-Diphenylguanidine	Alcohol and amines	Polyamines	212.1	211.111	[M+H]+	C13H13N3	9	9	9	9	9	9	9	9	9	9	9	9	9	9	9	9	9	115350	72177	86221	64273	90051	87574	83236	89667	106470	67049	77443	89243
MEDP0129	Phenethylamine	Alcohol and amines	Amines	122.1	121.089	[M+H]+	C8H11N	9	9	9	9	9	9	9	9	9	9	9	9	9	9	9	9	9	162280	78110	5724100	12313000	7946400	60147	144600	2510900	10560000	76049	966570	12828000
MEDP1067	Palmitoyl N-isopropylamide	Alcohol and amines	Amines	320.298	297.303	[M+Na]+	C19H39NO	9	9	9	9	9	9	9	9	9	9	9	9	9	9	9	9	9	253700	220320	229260	231430	241040	211830	271280	248090	276260	234920	225160	230250
MEDP1183	N-Acetylcadaverine	Alcohol and amines	Polyamines	145.1	144.126	[M+H]+	C7H16N2O	9	9	9	9	9	9	9	9	9	9	9	9	9	9	9	9	9	1940700	2361400	2402600	3761500	4051500	2922700	936200	1508200	1777500	1511600	1079500	2999800
MEDP1503	N-Acetylhistamine	Alcohol and amines	Amines	154	153.09	[M+H]+	C7H11N3O	9	9	9	9	9	9	9	9	9	9	9	9	9	9	9	9	9	15268000	12423000	11669000	5118400	8844200	17599000	4639900	6942100	8867400	3206900	6696400	16522000
MEDP2524	3-Methylthiopropylamine	Alcohol and amines	Amines	106.1	105.061	[M+H]+	C4H11NS	29519.4	107474	30751.5	48569.3	48279.9	9	9	9	9	9	9	9	9	9	9	9	9	9	9	9	9	9	9	9	9	9	9	9	9
MEDP1007	Dopamine	Alcohol and amines	Polyamines	154.1	153.079	[M+H]+	C8H11NO2	41103.7	8632.5	11908.1	23424.2	23102.9	9	9	9	9	9	9	9	9	9	9	9	9	9	9	9	9	9	9	9	9	9	9	9	9
MEDP2182	3-Aminopropionitrile	Alcohol and amines	Amines	71.1	70.0531	[M+H]+	C3H6N2	61944.1	38999.3	98681	80299.9	75726.1	9	9	9	9	9	9	9	9	9	9	9	9	9	9	9	9	9	9	9	9	9	9	9	9
MEDP1795	Palmitoylethanolamide（(PEA）	Alcohol and amines	Amines	300.3	299.5	[M+H]+	C18H37NO2	115764	56759.2	37713.5	57960.7	47069.6	9	9	9	9	9	9	9	9	9	9	9	9	9	9	9	9	9	9	9	9	9	9	9	9
MEDP2010	p-Hydroxyphenylethanolamine	Alcohol and amines	Amines	154.1	153.079	[M+H]+	C8H11NO2	164400	34515.2	9	136856	129402	9	9	9	9	9	9	9	9	9	9	9	9	9	9	9	9	9	9	9	9	9	9	9	9
MEDP2038	3-O-Methyldopa	Alcohol and amines	Polyamines	212.1	211.084	[M+H]+	C10H13NO4	187956	73136.9	130235	95625.6	102953	9	9	9	9	9	9	9	9	9	9	9	9	9	9	9	9	9	9	9	9	9	9	9	9
MEDP2334	(R)-(-)-1-Amino-2-propanol	Alcohol and amines	Amines	76.1	75.0684	[M+H]+	C3H9NO	234819	369653	399414	498705	484003	9	9	9	9	9	9	9	9	9	9	9	9	9	9	9	9	9	9	9	9	9	9	9	9
MEDP1491	Methylguanidine	Alcohol and amines	Amines	74.1	109.56	[M+H]+	C2H8ClN3	347554	338791	585400	594830	367835	9	9	9	9	9	9	9	9	9	9	9	9	9	9	9	9	9	9	9	9	9	9	9	9
MEDP1057	D-inositol-4-phosphate	Alcohol and amines	Alcohols	261	260.03	[M+H]+	C6H13O9P	455764	990796	840942	326579	1.00178e+06	9	9	9	9	9	9	9	9	9	9	9	9	9	9	9	9	9	9	9	9	9	9	9	9
MEDN1658	N-Acetyldopamine	Alcohol and amines	Polyamines	194.1	195.09	[M-H]-	C10H13NO3	515050	931420	781359	837928	738814	9	9	9	9	9	9	9	9	9	9	9	9	9	9	9	9	9	9	9	9	9	9	9	9
MEDP1476	5-Methoxytryptamine	Alcohol and amines	Amines	191	190.111	[M+H]+	C11H14N2O	599823	466449	414828	517756	454397	9	9	9	9	9	9	9	9	9	9	9	9	9	9	9	9	9	9	9	9	9	9	9	9
MEDP1052	N,-N-diacetyl-O-methylhydroxylamine	Alcohol and amines	Polyamines	132.1	131.058	[M+H]+	C5H9NO3	739186	554104	557052	481526	638716	9	9	9	9	9	9	9	9	9	9	9	9	3444700	2673100	4101900	7382400	3501700	2918000	3607200	2703100	4836700	3365800	3801100	3373700
MEDP0128	Diethanolamine	Alcohol and amines	Amines	106	105.079	[M+H]+	C4H11NO2	741430	812635	1.23564e+06	1.61402e+06	1132492	9	9	9	9	9	9	9	9	9	9	9	9	9	9	9	9	9	9	9	9	9	9	9	9
MEDP1741	Agmatine	Alcohol and amines	Polyamines	131.1	130.122	[M+H]+	C5H14N4	814855	2.68412e+06	2.56855e+06	2.73531e+06	2.62499e+06	9	9	9	9	9	9	9	9	9	9	9	9	9	9	9	9	9	9	9	9	9	9	9	9
MEDN2111	2-(Acetylamino)-2-deoxy-A-D-glucopyranose	Alcohol and amines	Amines	220.1	221.21	[M-H]-	C8H15NO6	1.09879e+06	2.78997e+06	5.17599e+06	1.92499e+06	2.52713e+06	9	9	9	9	9	9	9	9	9	9	9	9	9	9	9	9	9	9	9	9	9	9	9	9
MEDP1494	N-Acetyl-D-Galactosamine	Alcohol and amines	Amines	222	221.09	[M+H]+	C8H15NO6	1.40211e+06	1.68616e+06	2.21453e+06	2.08379e+06	1.62056e+06	9	9	9	9	9	9	9	9	9	9	9	9	444090	618420	547350	420600	515840	351840	413100	363260	528280	489030	509000	494330
MEDP0574	Oleamide	Alcohol and amines	Amines	282.3	281.272	[M+H]+	C18H35NO	1.99963e+06	1.90642e+06	1.84354e+06	7.44455e+06	1.22299e+06	9	9	9	9	9	9	9	9	9	9	9	9	9	9	9	9	9	9	9	9	9	9	9	9
MEDP1907	(E,Z)-2-Amino-3,14-octadecadien-1-ol	Alcohol and amines	Alcohols	282.3	281.272	[M+H]+	C18H35NO	1.99963e+06	1.90642e+06	1.84354e+06	7.44455e+06	1.22299e+06	9	9	9	9	9	9	9	9	9	9	9	9	9	9	9	9	9	9	9	9	9	9	9	9
MEDP1740	Acrylamide	Alcohol and amines	Amines	72	71.0371	[M+H]+	C3H5NO	1.09376e+07	6.52184e+06	7.21633e+06	7.70369e+06	8.07943e+06	9	9	9	9	9	9	9	9	9	9	9	9	9	9	9	9	9	9	9	9	9	9	9	9
MEDP0099	Methyleugenol	Benzene and substituted derivatives	Benzene and substituted derivatives	179	178.099	[M+H]+	C11H14O2	9	9	9	9	9	48342	47412	100620	15587	48122	62057	9	18484	9	75302	9	22447	754280	135350	1114300	392440	946770	611390	140170	155000	161920	88519	329020	928350
MEDN0623	Salicyluric acid	Benzene and substituted derivatives	Phenolic acids	194.045	195.053	[M-H]-	C9H9NO4	9	9	9	9	9	46121	55147	127130	86610	50113	151480	9	5239.9	8639.9	9	6412.1	29711	60765	17052	42081	261240	56953	38110	18449	46240	304020	4070.4	13009	217630
MEDN1859	4-Oxoretinoic acid	Benzene and substituted derivatives	Benzene and substituted derivatives	313.2	314.4	[M-H]-	C20H26O3	9	9	35899	9	9	9	9	9	9	9	9	9	9	9	9	9	9	9	9	9	9	9	9	9	9	9	9	9	9
MEDP0114	Phthalic Acid	Benzene and substituted derivatives	Phenolic acids	167	166.027	[M+H]+	C8H6O4	9	9	9	9	382484	9	9	9	9	9	9	9	9	9	9	9	9	9	9	9	9	9	9	9	9	9	9	9	9
MEDP2192	Hydroquinidine	Benzene and substituted derivatives	Benzene and substituted derivatives	327.2	326.199	[M+H]+	C20H26N2O2	9	38419	43965.6	9	9	9	9	9	9	9	9	9	9	9	9	9	9	9	9	9	9	9	9	9	9	9	9	9	9
MEDP2647	4-(Hydroxyamino)quinoline 1-oxide	Benzene and substituted derivatives	Benzene and substituted derivatives	177.1	176.17	[M+H]+	C9H8N2O2	9	9	25836	9	25864.2	9	9	9	9	9	9	9	9	9	9	9	9	9	9	9	9	9	9	9	9	9	9	9	9
MEDP2659	2-Carboxybenzaldehyde	Benzene and substituted derivatives	Benzene and substituted derivatives	151	150.13	[M+H]+	C8H6O3	9	157994	117571	9	133545	9	9	9	9	9	9	9	9	9	9	9	9	9	9	9	9	9	9	9	9	9	9	9	9
MEDN0661	2-hydroxy-2-(4-hydroxy-3-methoxyphenyl)acetic acid	Benzene and substituted derivatives	Phenolic acids	197	198.053	[M-H]-	C9H10O5	9	30824	21348.8	9	24047	9	9	9	9	9	9	9	9	9	9	9	9	27549	13402	20267	18634	22928	8375.7	65209	23595	27525	49682	9022.7	14357
MEDN0739	4-Hydroxybenzyl alcohol	Benzene and substituted derivatives	Benzene and substituted derivatives	123.045	124.052	[M-H]-	C7H8O2	9	9	9	9	9	9	9	9	9	9	9	9	9	9	9	9	9	31976	63934	90993	99893	103110	47501	58750	30659	94627	88747	61564	91062
MEDN1183	Multifidol	Benzene and substituted derivatives	Phenolics	209.081	210.089	[M-H]-	C11H14O4	9	9	9	9	9	9	9	9	9	9	9	9	9	9	9	9	9	47985	52750	57952	82214	55345	42892	98828	51214	76671	56821	36602	84528
MEDP0106	Benzoic Acid	Benzene and substituted derivatives	Benzene and substituted derivatives	123.037	122.037	[M+H]+	C7H6O2	9	9	9	9	9	9	9	9	9	9	9	9	9	9	9	9	9	131480	259280	154690	236540	208770	87140	114810	81809	162420	107230	94404	165630
MEDN0856	2',4'-Dihydroxyacetophenone	Benzene and substituted derivatives	Benzene and substituted derivatives	151.04	152.047	[M-H]-	C8H8O3	9	9	9	9	9	9	9	9	9	9	9	9	9	9	9	9	9	136600	138370	166330	146580	121960	112830	143610	114260	124940	127560	108570	124740
MEDN0128	4-Hydroxy-3-methoxybenzaldehyde	Benzene and substituted derivatives	Phenolics	151	152.047	[M-H]-	C8H8O3	9	119749	131638	153342	335842	9	9	9	9	9	9	9	9	9	9	9	9	242090	731410	1054800	1185200	564580	650390	268420	178750	241040	350040	205040	184760
MEDN0848	Indole-3-Ethanol	Benzene and substituted derivatives	Benzene and substituted derivatives	160.076	161.084	[M-H]-	C10H11NO	9	9	9	9	9	9	9	9	9	9	9	9	9	9	9	9	9	345390	489530	298850	979190	485450	274580	424290	197410	631850	472560	408440	487640
MEDP0361	4-Hydroxybenzaldehyde	Benzene and substituted derivatives	Benzene and substituted derivatives	123.04	122.037	[M+H]+	C7H6O2	9	9	9	9	9	9	9	9	9	9	9	9	9	9	9	9	9	346760	235450	257650	489910	201540	230810	334390	240550	400780	377800	335390	325300
MEDN1017	3-(4-Hydroxyphenyl)-Propionic Acid	Benzene and substituted derivatives	Phenolic acids	165.055	166.063	[M-H]-	C9H10O3	9	9	9	9	9	9	9	9	9	9	9	9	9	9	9	9	9	1483700	503160	1090200	172810	7330.5	58344	421970	616320	1030800	13433	121900	1433400
MEDP0136	Protocatechuic Acid	Benzene and substituted derivatives	Phenolics	155	154.027	[M+H]+	C7H6O4	9	9	9	9	9	9	9	9	9	9	9	9	9	9	9	9	9	1842300	1160900	4837200	5117300	839550	1457000	1035200	4203400	9027300	9	1237500	11013000
MEDN1037	p-Cresol	Benzene and substituted derivatives	Phenolics	107.05	108.058	[M-H]-	C7H8O	9	9	9	9	9	9	9	9	9	9	9	9	9	9	9	9	9	1992000	1250300	3784600	4442100	923240	1902300	1403700	3894600	6962200	113300	1438200	8327700
MEDP0791	4-Aminophenol	Benzene and substituted derivatives	Phenolics	110.2	109.053	[M+H]+	C6H7NO	9	9	9	9	9	9	9	9	9	9	9	9	9	9	9	9	9	2996200	2536000	3059100	2722500	1549700	2501200	3071200	2857000	3700900	3222600	1808200	2612100
MEDP0734	2-Aminophenol	Benzene and substituted derivatives	Phenolics	110.2	109.053	[M+H]+	C6H7NO	9	9	9	9	9	9	9	9	9	9	9	9	9	9	9	9	9	3861600	2846500	2562400	3193700	746990	2436200	2602800	2047700	2321900	2110500	2049000	1890300
MEDP1026	2,4-Dihydroxy Benzoic Acid	Benzene and substituted derivatives	Phenolic acids	155.025	154.027	[M+H]+	C7H6O4	9	9	9	9	9	9	9	9	9	9	9	9	9	9	9	9	9	8565300	5606300	20329000	21345000	4033000	6807500	4755500	17885000	37275000	83938	5801100	48812000
MEDP1031	Phenethyl alcohol	Benzene and substituted derivatives	Benzene and substituted derivatives	105.1	122.073	[M-H2O+H]+	C8H10O	9	9	9	9	9	9	9	9	9	9	9	9	9	9	9	9	9	35171000	18822000	35714000	53055000	26494000	30103000	19891000	29657000	21481000	13545000	21876000	17884000
MEDP2657	3-Aminobenzenesulfonic acid	Benzene and substituted derivatives	Benzene and substituted derivatives	174	173.19	[M+H]+	C6H7NO3S	15672.7	16795.7	29810.4	17852.5	35254.7	9	9	9	9	9	9	9	9	9	9	9	9	9	9	9	9	9	9	9	9	9	9	9	9
MEDP1899	Benzoylecgonine	Benzene and substituted derivatives	Benzene and substituted derivatives	290.1	289.131	[M+H]+	C16H19NO4	17430.9	30975.1	9	9	24168.8	9	9	9	9	9	9	9	9	9	9	9	9	9	9	9	9	9	9	9	9	9	9	9	9
MEDN1233	P-Hydroxyphenylacetylglycine	Benzene and substituted derivatives	Phenolic acids	208.1	209.069	[M-H]-	C10H11NO4	23781.7	9	38778.2	21356.2	9	9	9	9	9	9	9	9	9	9	9	9	9	1355800	1433900	1719100	1086300	1664300	1466900	1799700	2105300	1955700	2266100	1560100	2480400
MEDN2153	(E)-3-(3-hydroxy-4-methoxyphenyl)acrylic acid	Benzene and substituted derivatives	Benzene and substituted derivatives	193.1	194.18	[M-H]-	C10H10O4	29861.7	9	9	9	23522	9	9	9	9	9	9	9	9	9	9	9	9	9	9	9	9	9	9	9	9	9	9	9	9
MEDP2245	2-Amino-4-methylphenol	Benzene and substituted derivatives	Benzene and substituted derivatives	124.1	123.068	[M+H]+	C7H9NO	33837.8	21643.2	9	38350.1	25263.2	9	9	9	9	9	9	9	9	9	9	9	9	9	9	9	9	9	9	9	9	9	9	9	9
MEDP1234	Dopaquinone	Benzene and substituted derivatives	Benzene and substituted derivatives	196.1	195.053	[M+H]+	C9H9NO4	37003.9	9	15688.9	22976.5	9	9	9	9	9	9	9	9	9	9	9	9	9	38451	13690	33395	113650	37386	24957	8612.2	30656	146300	3827.4	4236	109140
MEDP2667	3-Aminophenol	Benzene and substituted derivatives	Benzene and substituted derivatives	110.1	109.13	[M+H]+	C6H7NO	61786.4	24635.1	22894.7	9	24701.7	9	9	9	9	9	9	9	9	9	9	9	9	9	9	9	9	9	9	9	9	9	9	9	9
MEDP2229	α-CEHC	Benzene and substituted derivatives	Benzene and substituted derivatives	279.2	278.34	[M+H]+	C16H22O4	62647.3	58535.7	99938.7	13367.4	327366	9	9	9	9	9	9	9	9	9	9	9	9	9	9	9	9	9	9	9	9	9	9	9	9
MEDP1035	alpha-hexylcinnamaldehyde	Benzene and substituted derivatives	Benzene and substituted derivatives	217.2	216.151	[M+H]+	C15H20O	68403.4	63991.4	64045.5	64879.9	62229	9	9	9	9	9	9	9	9	9	9	9	9	9	9	9	9	9	9	9	9	9	9	9	9
MEDP2139	4-Chloroaniline	Benzene and substituted derivatives	Benzene and substituted derivatives	128	127.57	[M+H]+	C6H6ClN	75074.1	87139.2	89051.7	92271.5	91510.7	9	9	9	9	9	9	9	9	9	9	9	9	9	9	9	9	9	9	9	9	9	9	9	9
MEDN1744	3-Methoxysalicylic Acid	Benzene and substituted derivatives	Benzene and substituted derivatives	167	168.042	[M-H]-	C8H8O4	81307.9	181087	154322	100767	36867.8	9	9	9	9	9	9	9	9	9	9	9	9	9	9	9	9	9	9	9	9	9	9	9	9
MEDN0620	Glucotropaeolin	Benzene and substituted derivatives	Benzene and substituted derivatives	408	409.05	[M-H]-	C14H19NO9S2	103550	438538	213151	312965	489802	9	9	9	9	9	9	9	9	9	9	9	9	9	9	9	9	9	9	9	9	9	9	9	9
MEDP1218	3-Amino-2-menacarboxylic-acid	Benzene and substituted derivatives	Phenolic acids	170.1	187.063	[M-H2O+H]+	C11H9NO2	139173	160788	191654	156671	181305	9	9	9	9	9	9	9	9	9	9	9	9	9	9	9	9	9	9	9	9	9	9	9	9
MEDP0798	1-Naphthylamine	Benzene and substituted derivatives	Benzene and substituted derivatives	144.1	143.073	[M+H]+	C10H9N	194610	51962	53141.5	74055.3	79635.6	9	9	9	9	9	9	9	9	9	9	9	9	8829	39254	3410.3	6983.8	4113.8	6386.9	12834	3262.7	9912.1	39009	2589.9	3606.7
MEDN1837	2,6-Di-tert-butyl-4-(hydroxymethyl)phenol	Benzene and substituted derivatives	Benzene and substituted derivatives	235.2	236.178	[M-H]-	C15H24O2	257383	252548	269209	246161	290249	9	9	9	9	9	9	9	9	9	9	9	9	9	9	9	9	9	9	9	9	9	9	9	9
MEDN1743	3-Hydroxy-4-methoxybenzoic acid	Benzene and substituted derivatives	Benzene and substituted derivatives	167	168.042	[M-H]-	C8H8O4	303228	430771	392201	175567	285413	9	9	9	9	9	9	9	9	9	9	9	9	9	9	9	9	9	9	9	9	9	9	9	9
MEDP2113	2-Phenylpropylamine	Benzene and substituted derivatives	Benzene and substituted derivatives	136.1	135.105	[M+H]+	C9H13N	352126	250533	283978	278748	261819	9	9	9	9	9	9	9	9	9	9	9	9	9	9	9	9	9	9	9	9	9	9	9	9
MEDN0648	2,5-Dihydroxybenzaldehyde	Benzene and substituted derivatives	Benzene and substituted derivatives	137	138.032	[M-H]-	C7H6O3	434948	593054	314924	393726	453077	9	9	9	9	9	9	9	9	9	9	9	9	9	9	9	9	9	9	9	9	9	9	9	9
MEDN1624	N-Acetyl-5-aminosalicylic acid	Benzene and substituted derivatives	Phenolic acids	194	195.053	[M-H]-	C9H9NO4	448122	251707	160148	199512	115132	9	9	9	9	9	9	9	9	9	9	9	9	9	9	9	9	9	9	9	9	9	9	9	9
MEDP2664	4-Hydroxyquinoline	Benzene and substituted derivatives	Benzene and substituted derivatives	146.1	145.16	[M+H]+	C9H7NO	524721	276661	243943	314796	314009	9	9	9	9	9	9	9	9	9	9	9	9	9	9	9	9	9	9	9	9	9	9	9	9
MEDP0668	m-Cresol	Benzene and substituted derivatives	Phenolics	109.4	108.058	[M+H]+	C7H8O	535368	488384	9	547590	579191	9	9	9	9	9	9	9	9	9	9	9	9	9	9	9	9	9	9	9	9	9	9	9	9
MEDN0097	P–Hydroxyphenyl Acetic Acid	Benzene and substituted derivatives	Phenolic acids	151	152.047	[M-H]-	C8H8O3	630573	192143	717927	246032	220831	9	9	9	9	9	9	9	9	9	9	9	9	9	9	9	9	9	9	9	9	9	9	9	9
MEDN1770	2-Naphthalenesulfonic acid	Benzene and substituted derivatives	Benzene and substituted derivatives	207	208.019	[M-H]-	C10H8O3S	921136	1.92939e+06	2.35125e+06	1.62733e+06	1.75046e+06	9	9	9	9	9	9	9	9	9	9	9	9	9	9	9	9	9	9	9	9	9	9	9	9
MEDN1747	3,4-Dimethylbenzoic acid	Benzene and substituted derivatives	Benzene and substituted derivatives	149.1	150.068	[M-H]-	C9H10O2	1.06955e+06	1.13793e+06	819120	1.01468e+06	719282	9	9	9	9	9	9	9	9	9	9	9	9	9	9	9	9	9	9	9	9	9	9	9	9
MEDN2050	Daidzein	Benzene and substituted derivatives	Benzene and substituted derivatives	313.1	254.058	[M-H]-	C15H10O4	1.10546e+06	904711	1.05237e+06	1.14216e+06	1.07208e+06	9	9	9	9	9	9	9	9	9	9	9	9	9	9	9	9	9	9	9	9	9	9	9	9
MEDN1737	4-hydroxyisophthalic acid	Benzene and substituted derivatives	Phenolic acids	181	182.022	[M-H]-	C8H6O5	1.36115e+06	626247	364238	391299	289183	9	9	9	9	9	9	9	9	9	9	9	9	9	9	9	9	9	9	9	9	9	9	9	9
MEDP2104	3-Aminoquinoline	Benzene and substituted derivatives	Benzene and substituted derivatives	145.1	144.069	[M+H]+	C9H8N2	2.09146e+06	1.26028e+06	1.4559e+06	1.54872e+06	1.46912e+06	9	9	9	9	9	9	9	9	9	9	9	9	9	9	9	9	9	9	9	9	9	9	9	9
MEDP2643	Quinmerac	Benzene and substituted derivatives	Benzene and substituted derivatives	222	221.64	[M+H]+	C11H8ClNO2	3.14844e+06	2.94319e+06	3.03106e+06	3.14873e+06	3.11712e+06	9	9	9	9	9	9	9	9	9	9	9	9	9	9	9	9	9	9	9	9	9	9	9	9
MEDP0507	2-Hydroxycinnamic acid	Benzene and substituted derivatives	Phenolic acids	165	164.047	[M+H]+	C9H8O3	7.66344e+06	947980	1.19805e+06	542858	978213	9	9	9	9	9	9	9	9	9	9	9	9	50605000	25843000	46398000	31161000	36630000	46342000	18360000	31773000	27892000	16270000	29241000	22998000
MEDP1898	3-Hydroxyphenylurea	Benzene and substituted derivatives	Benzene and substituted derivatives	153.1	152.059	[M+H]+	C7H8N2O2	2.873e+07	2.66706e+07	2.49493e+07	2.86137e+07	2.93762e+07	9	9	9	9	9	9	9	9	9	9	9	9	9	9	9	9	9	9	9	9	9	9	9	9
MEDP0669	3-Chloroaniline	Benzene and substituted derivatives	Benzene and substituted derivatives	128.1	127.019	[M+H]+	C6H6ClN	5.77529e+07	5.2562e+07	5.22418e+07	5.74373e+07	5.98793e+07	9	9	9	9	9	9	9	9	9	9	9	9	9	9	9	9	9	9	9	9	9	9	9	9
MEDP2408	3-aminobenzamide	Benzene and substituted derivatives	Benzene and substituted derivatives	137.1	136.15	[M+H]+	C7H8N2O	8.1366e+07	5.15741e+07	1.83361e+07	2.18492e+07	3.12022e+07	9	9	9	9	9	9	9	9	9	9	9	9	9	9	9	9	9	9	9	9	9	9	9	9
MEDN1706	3-(2-Hydroxyphenyl)propanoic acid	Benzene and substituted derivatives	Phenolic acids	165.1	166.063	[M-H]-	C9H10O3	1.08747e+08	9.97475e+07	1.06747e+08	1.1156e+08	1.09874e+08	9	9	9	9	9	9	9	9	9	9	9	9	9	9	9	9	9	9	9	9	9	9	9	9
MEDP0617	2-Furoylglycine	Amino acid and Its metabolomics	Amino acid derivatives	170.038	169.038	[M+H]+	C7H7NO4	9	9	9	9	9	30822	15447	73872	56059	15307	19747	9	6508.6	9	9	9	9	9	9	9	9	9	9	9	9	9	9	9	9
MEDN0024	3-Chloro-L-Tyrosine	Amino acid and Its metabolomics	Amino acid derivatives	214.027	215.035	[M-H]-	C9H10ClNO3	9	9	9	9	9	27437	24864	19306	26923	39395	29102	9	9	9	9	9	9	154580	12691	49572	140530	35256	29814	14538	17907	23632	5871.5	28530	15631
MEDN0061	N-Phenylacetylglycine	Amino acid and Its metabolomics	Amino acid derivatives	192.066	193.074	[M-H]-	C10H11NO3	9	9	9	9	9	19179	28730	51914	86155	9	57388	9	9	9	9	9	9	230490	107650	364350	320480	345300	198340	194560	136250	340660	155790	149980	453610
MEDN1659	N-AcetyTryptophan	Amino acid and Its metabolites	Amino acid derivatives	245.1	246.1	[M-H]-	C13H14N2O3	9	19085.9	25554.6	14239	33777.6	9	9	9	9	9	9	9	9	9	9	9	9	9	9	9	9	9	9	9	9	9	9	9	9
MEDN1698	Glutaconic acid	Amino acid and Its metabolites	Amino acids	129	130.027	[M-H]-	C5H6O4	9	224172	9	9	366405	9	9	9	9	9	9	9	9	9	9	9	9	9	9	9	9	9	9	9	9	9	9	9	9
MEDP1666	Leu-Val-Ser	Amino acid and Its metabolites	Small Peptide	318.2	317.195	[M+H]+	C14H27N3O5	9	34755.3	29402.6	30341.6	37952.6	9	9	9	9	9	9	9	9	9	9	9	9	9	9	9	9	9	9	9	9	9	9	9	9
MEDP1671	Glu-Glu-Ile	Amino acid and Its metabolites	Small Peptide	390.2	389.18	[M+H]+	C16H27N3O8	9	48750.4	24399.8	28361.8	13563.7	9	9	9	9	9	9	9	9	9	9	9	9	9	9	9	9	9	9	9	9	9	9	9	9
MEDP2315	Arg-Ala	Amino acid and Its metabolites	Small Peptide	246.2	245.28	[M+H]+	C9H19N5O3	9	84190.2	92500.1	84190.2	35201.4	9	9	9	9	9	9	9	9	9	9	9	9	9	9	9	9	9	9	9	9	9	9	9	9
MEDP2316	Trp-Thr	Amino acid and Its metabolites	Small Peptide	306.1	305.33	[M+H]+	C15H19N3O4	9	9809.91	3719.97	17834.3	15531.2	9	9	9	9	9	9	9	9	9	9	9	9	9	9	9	9	9	9	9	9	9	9	9	9
MEDP2329	Lys-Val	Amino acid and Its metabolites	Small Peptide	246.2	245.32	[M+H]+	C11H23N3O3	9	84845.3	109108	9	120111	9	9	9	9	9	9	9	9	9	9	9	9	9	9	9	9	9	9	9	9	9	9	9	9
MEDP2422	Lys-His	Amino acid and Its metabolites	Small Peptide	284.2	283.164	[M+H]+	C12H21N5O3	9	46825.5	9	12361.1	13585.4	9	9	9	9	9	9	9	9	9	9	9	9	9	9	9	9	9	9	9	9	9	9	9	9
MEDP2424	Val-Val-Val	Amino acid and Its metabolites	Small Peptide	316.2	315.215	[M+H]+	C15H29N3O4	9	9	9	9	29590.6	9	9	9	9	9	9	9	9	9	9	9	9	9	9	9	9	9	9	9	9	9	9	9	9
MEDP2563	Phe-Ser	Amino acid and Its metabolites	Small Peptide	235.1	252.111	[M+H]+	C12H16N2O4	9	9	9	11718.7	10426.6	9	9	9	9	9	9	9	9	9	9	9	9	9	9	9	9	9	9	9	9	9	9	9	9
MEDP2574	Met-Thr	Amino acid and Its metabolites	Small Peptide	251.1	250.098	[M+H]+	C9H18N2O4S	9	6318.31	9	11377	10341.6	9	9	9	9	9	9	9	9	9	9	9	9	9	9	9	9	9	9	9	9	9	9	9	9
MEDP2585	Ile-His	Amino acid and Its metabolites	Small Peptide	269.2	268.153	[M+H]+	C12H20N4O3	9	9	635824	512025	292256	9	9	9	9	9	9	9	9	9	9	9	9	9	9	9	9	9	9	9	9	9	9	9	9
MEDN0289	3-Aminoisobutanoic Acid	Amino acid and Its metabolomics	Amino acids	102.056	103.063	[M-H]-	C4H9NO2	9	9	9	9	9	9	9	9	9	9	9	9	9	9	9	9	9	11258	18964	9146	8024.2	51733	13130	27446	13212	15840	30783	21312	8799.6
MEDN0496	N-Acetylmethionine	Amino acid and Its metabolomics	Amino acid derivatives	190.054	191.062	[M-H]-	C7H13NO3S	9	9	9	9	9	9	9	9	9	9	9	9	9	9	9	9	9	36340	63719	182510	226460	51254	63043	69227	68913	152990	68932	93555	131030
MEDN0274	1,7-Dimethyluric Acid	Amino acid and Its metabolomics	Amino acid derivatives	195.052	196.06	[M-H]-	C7H8N4O3	9	9	9	9	9	9	9	9	9	9	9	9	9	9	9	9	9	36997	27866	25207	193700	147200	17577	26917	18224	69684	21119	50462	31203
MEDN0561	N-Acetylaspartylglutamic acid	Amino acid and Its metabolomics	Amino acid derivatives	303.083	304.091	[M-H]-	C11H16N2O8	9	9	9	9	9	9	9	9	9	9	9	9	9	9	9	9	9	42689	53892	117650	65977	38571	46530	27830	65299	43287	35048	55764	41915
MEDN0501	Acetyl Tryptophan	Amino acid and Its metabolomics	Amino acid derivatives	245.093	246.1	[M-H]-	C13H14N2O3	9	9	9	9	9	9	9	9	9	9	9	9	9	9	9	9	9	52005	15479	5863.1	44997	30939	14834	17160	16201	19924	23729	8834	13944
MEDP0050	L-Carnosine	Amino acid and Its metabolomics	Amino acid derivatives	227.2	226.107	[M+H]+	C9H14N4O3	9	9	9	9	9	9	9	9	9	9	9	9	9	9	9	9	9	77703	74853	69323	98888	33479	74423	24113	41734	159460	51756	36729	196580
MEDP0080	S-Adenosyl-L-Methionine	Amino acid and Its metabolomics	Amino acid derivatives	401.2	400.153	[M+H]+	C15H24N6O5S	9	9	9	9	9	9	9	9	9	9	9	9	9	9	9	9	9	82754	107760	96232	69028	47569	84840	87688	96380	162060	100940	70764	80490
MEDN0816	4-Hydroxyhippurate	Amino acid and Its metabolomics	Amino acid derivatives	194.045	195.053	[M-H]-	C9H9NO4	9	9	9	9	9	9	9	9	9	9	9	9	9	9	9	9	9	88110	17270	70459	353960	97194	48833	33457	77319	362670	20310	9828.6	312700
MEDP0077	Phenylacetyl-L-Glutamine	Amino acid and Its metabolomics	Amino acid derivatives	265.1	264.111	[M+H]+	C13H16N2O4	9	9	9	9	9	9	9	9	9	9	9	9	9	9	9	9	9	98100	54498	160080	390660	108740	105910	158280	53435	471110	55848	58240	391530
MEDN1200	L-tyrosine methyl ester 4-sulfate	Amino acid and Its metabolomics	Amino acid derivatives	274.039	275.046	[M-H]-	C10H13NO6S	9	9	9	9	9	9	9	9	9	9	9	9	9	9	9	9	9	137840	52803	94471	56165	206800	40467	23459	90349	144230	13155	58111	138760
MEDP1507	Phe-Asn	Amino acid and Its metabolomics	Small Peptide	280	279.122	[M+H]+	C13H17N3O4	9	9	9	9	9	9	9	9	9	9	9	9	9	9	9	9	9	175210	219640	206510	333740	142940	157960	110660	172100	373760	53013	162210	281920
MEDN0720	N-(2-Methylbenzoyl)glycine	Amino acid and Its metabolomics	Amino acid derivatives	192.066	193.074	[M-H]-	C10H11NO3	9	9	9	9	9	9	9	9	9	9	9	9	9	9	9	9	9	230490	107650	364350	320480	345300	198340	194560	136250	340660	155790	149980	453610
MEDN0487	Allysine	Amino acid and Its metabolomics	Amino acids	144.066	145.074	[M-H]-	C6H11NO3	9	9	9	9	9	9	9	9	9	9	9	9	9	9	9	9	9	393280	340370	313900	473290	287550	372080	506090	355260	641730	439440	339520	391710
MEDN0041	Hexanoyl Glycine	Amino acid and Its metabolomics	Amino acid derivatives	172.097	173.105	[M-H]-	C8H15NO3	9	9	9	9	9	9	9	9	9	9	9	9	9	9	9	9	9	437590	206310	456660	49025	563850	271270	165390	101400	631940	107250	189030	223300
MEDP1071	Alanyl-dl-leucine	Amino acid and Its metabolomics	Small Peptide	203.129	202.132	[M+H]+	C9H18N2O3	9	9	9	9	9	9	9	9	9	9	9	9	9	9	9	9	9	438820	451710	483760	680810	475670	532890	381870	450680	534010	200610	433770	547940
MEDN0053	N-Acetylaspartate	Amino acid and Its metabolites	Amino acid derivatives	174	175.048	[M-H]-	C6H9NO5	9	116342	61328.1	27980	102050	9	9	9	9	9	9	9	9	9	9	9	9	510700	377220	445160	228860	396780	325520	323240	372460	309580	560460	591730	325020
MEDN0806	Nα-Acetyl-L-glutamine	Amino acid and Its metabolomics	Amino acid derivatives	187.072	188.183	[M-H]-	C7H12N2O4	9	9	9	9	9	9	9	9	9	9	9	9	9	9	9	9	9	595110	398350	485930	2146800	319140	392350	2320300	534180	2022600	256790	790660	648490
MEDN1053	N-Carbamoyl-L-aspartate	Amino acid and Its metabolomics	Amino acid derivatives	351.079	176.13	[2M-H]-	C5H8N2O5	9	9	9	9	9	9	9	9	9	9	9	9	9	9	9	9	9	992310	124030	505430	10879	1763.7	4688.4	117620	299270	545190	1226.5	5969.9	1034100
MEDN0586	N-Acetyl-L-alanine	Amino acid and Its metabolomics	Amino acid derivatives	130.05	131.058	[M-H]-	C5H9NO3	9	9	9	9	9	9	9	9	9	9	9	9	9	9	9	9	9	1087900	1082500	977900	1020800	1160200	807020	1073500	1179100	807210	1548800	1128200	1148400
MEDP1509	Glu-Met	Amino acid and Its metabolomics	Small Peptide	279	278.094	[M+H]+	C10H18N2O5S	9	9	9	9	9	9	9	9	9	9	9	9	9	9	9	9	9	1450500	2228000	2317400	1781300	702550	1344300	1407400	1509900	1082300	1736100	1434900	1691600
MEDN0429	3-Hydroxyhippuric Acid	Amino acid and Its metabolomics	Amino acid derivatives	194.045	195.053	[M-H]-	C9H9NO4	9	9	9	9	9	9	9	9	9	9	9	9	9	9	9	9	9	1526500	763610	2340100	1330800	327430	756440	748750	2685500	1690900	161650	707980	3062900
MEDP1013	γ-L-Glutamate-Cysteine	Amino acid and Its metabolomics	Small Peptide	251.06	250.062	[M+H]+	C8H14N2O5S	9	9	9	9	9	9	9	9	9	9	9	9	9	9	9	9	9	1792300	4729500	3031100	1831700	1796200	1819300	2122600	1275700	1535800	992670	1460200	1392500
MEDP0072	N-Isovaleroylglycine	Amino acid and Its metabolomics	Amino acid derivatives	160.1	159.09	[M+H]+	C7H13NO3	9	9	9	9	9	9	9	9	9	9	9	9	9	9	9	9	9	1896000	938130	739370	1057400	499450	335030	420140	260580	880840	1112500	405070	1189400
MEDP0066	N-Acetyl-L-Tyrosine	Amino acid and Its metabolomics	Amino acid derivatives	224.1	223.085	[M+H]+	C11H13NO4	9	9	9	9	9	9	9	9	9	9	9	9	9	9	9	9	9	2259500	438180	1193300	5889800	993410	896650	3238500	899670	13634000	357280	1623700	4600000
MEDP0015	L-Citrulline	Amino acid and Its metabolomics	Amino acids	176.1	175.096	[M+H]+	C6H13N3O3	9	9	9	9	9	9	9	9	9	9	9	9	9	9	9	9	9	2603500	5490300	2186700	2339500	2340800	3565100	3021900	2535800	5963700	3294100	2147000	2322600
MEDP0035	5-Hydroxy-L-Tryptophan	Amino acid and Its metabolomics	Amino acid derivatives	221.1	220.085	[M+H]+	C11H12N2O3	9	9	9	9	9	9	9	9	9	9	9	9	9	9	9	9	9	3294000	703760	3572300	3888100	4373100	7008100	1670900	2016600	3332200	434870	2164200	2444100
MEDP1310	4-hydroxy-L-tryptophan	Amino acid and Its metabolomics	Amino acid derivatives	221.1	220.085	[M+H]+	C11H12N2O3	9	9	9	9	9	9	9	9	9	9	9	9	9	9	9	9	9	3294000	703760	3572300	3888100	4373100	7008100	1670900	2016600	3332200	434870	2164200	2444100
MEDN0843	N-Amidino-L-Aspartate	Amino acid and Its metabolomics	Amino acid derivatives	174.052	175.059	[M-H]-	C5H9N3O4	9	9	9	9	9	9	9	9	9	9	9	9	9	9	9	9	9	5151700	12689000	4022300	3551600	4133300	10310000	7452200	5472900	9277300	8185400	6348900	5142200
MEDN1025	7-Methyluric Acid	Amino acid and Its metabolomics	Amino acid derivatives	181.036	182.044	[M-H]-	C6H6N4O3	9	9	9	9	9	9	9	9	9	9	9	9	9	9	9	9	9	5157000	4771600	3643900	9009800	6339000	3814300	3192000	4543000	8311200	3887300	5712900	6220400
MEDN0323	Kynurenic Acid	Amino acid and Its metabolomics	Amino acid derivatives	188.035	189.043	[M-H]-	C10H7NO3	9	9	9	9	9	9	9	9	9	9	9	9	9	9	9	9	9	6372600	1692700	7899500	12400000	5065400	5444600	3928300	9590600	9632100	2343500	2043500	6740300
MEDP0587	N-Alpha-acetyllysine	Amino acid and Its metabolomics	Amino acid derivatives	189.116	188.116	[M+H]+	C8H16N2O3	9	9	9	9	9	9	9	9	9	9	9	9	9	9	9	9	9	9994900	7636300	8344300	14073000	5260200	6396600	8378500	8918300	10632000	7462000	6739200	7679700
MEDP0083	Trans-4-Hydroxy-L-Proline	Amino acid and Its metabolomics	Amino acid derivatives	132.058	131.058	[M+H]+	C5H9NO3	9	9	9	9	9	9	9	9	9	9	9	9	9	9	9	9	9	12619000	11866000	15970000	8082600	12340000	8331700	7927200	9187000	14100000	6893000	14311000	9575900
MEDP0060	Methionine Sulfoxide	Amino acid and Its metabolomics	Amino acid derivatives	166	165.046	[M+H]+	C5H11NO3S	9	9	9	9	9	9	9	9	9	9	9	9	9	9	9	9	9	18791000	15484000	14432000	8058400	13607000	17933000	16354000	15286000	11029000	17956000	14095000	11310000
MEDP1362	Methyl-tyrosine	Amino acid and Its metabolomics	Amino acid derivatives	196.095	195.089	[M+H]+	C10H13NO3	9	9	9	9	9	9	9	9	9	9	9	9	9	9	9	9	9	19959000	24555000	32290000	11783000	37552000	51859000	13156000	21046000	20821000	32361000	33526000	23622000
MEDP0044	Glutathione Reducedform	Amino acid and Its metabolomics	Small Peptide	308	307.084	[M+H]+	C10H17N3O6S	9	9	9	9	9	9	9	9	9	9	9	9	9	9	9	9	9	20098000	15457000	24910000	17793000	22501000	25070000	14192000	13833000	10937000	16219000	18198000	12849000
MEDN0011	L-Glutamic Acid	Amino acid and Its metabolomics	Amino acids	146.045	147.053	[M-H]-	C5H9NO4	9	9	9	9	9	9	9	9	9	9	9	9	9	9	9	9	9	22275000	18969000	23978000	21255000	19661000	20140000	21220000	23220000	17958000	23814000	25920000	18471000
MEDP1088	Glutathione	Amino acid and Its metabolomics	Small Peptide	613.2	612.151	[M+H]+	C20H32N6O12S2	9	9	9	9	9	9	9	9	9	9	9	9	9	9	9	9	9	29212000	4711600	26794000	14970000	30753000	21857000	4435900	3851000	8952300	4292900	3568300	6734000
MEDP0147	1-Methylhistidine	Amino acid and Its metabolomics	Amino acid derivatives	170.1	169.085	[M+H]+	C7H11N3O2	9	9	9	9	9	9	9	9	9	9	9	9	9	9	9	9	9	30074000	22778000	36461000	40366000	41864000	31814000	20908000	35124000	31785000	20801000	27332000	38601000
MEDP0025	L-Tryptophan	Amino acid and Its metabolomics	Amino acids	205.1	204.09	[M+H]+	C11H12N2O2	9	9	9	9	9	9	9	9	9	9	9	9	9	9	9	9	9	30311000	7374200	30254000	23814000	34073000	42860000	8426700	9427500	17726000	5459000	15779000	11724000
MEDN0046	L-Glutamine	Amino acid and Its metabolomics	Amino acids	145.061	146.069	[M-H]-	C5H10N2O3	9	9	9	9	9	9	9	9	9	9	9	9	9	9	9	9	9	32984000	34274000	27601000	41891000	21735000	27146000	54051000	36483000	39438000	27278000	34530000	26654000
MEDN0012	L-Histidine	Amino acid and Its metabolomics	Amino acids	154.062	155.07	[M-H]-	C6H9N3O2	9	9	9	9	9	9	9	9	9	9	9	9	9	9	9	9	9	58209000	52828000	60614000	59899000	39487000	54985000	58530000	59862000	70322000	59086000	42244000	58561000
MEDP0326	N'-Formylkynurenine	Amino acid and Its metabolomics	Amino acid derivatives	237.1	236.08	[M+H]+	C11H12N2O4	9	9	9	9	9	9	9	9	9	9	9	9	9	9	9	9	9	90351000	30692000	73630000	57694000	4118300	22941000	15098000	53446000	86578000	4317500	36465000	72926000
MEDN1915	N-ethylene glycol neuraminic acid	Amino acid and Its metabolites	Amino acid derivatives	324.1	325.101	[M-H]-	C11H19NO10	5105.65	51420.6	5306.59	24842.2	9	9	9	9	9	9	9	9	9	9	9	9	9	9	9	9	9	9	9	9	9	9	9	9	9
MEDP2341	Ser-Ser	Amino acid and Its metabolites	Small Peptide	193.1	192.17	[M+H]+	C6H12N2O5	8124.44	14479.3	14477	25844.7	10724	9	9	9	9	9	9	9	9	9	9	9	9	9	9	9	9	9	9	9	9	9	9	9	9
MEDP2552	Thr-Thr	Amino acid and Its metabolites	Small Peptide	221.1	220.106	[M+H]+	C8H16N2O5	8420.21	13681.3	8420.21	16837.3	11583	9	9	9	9	9	9	9	9	9	9	9	9	9	9	9	9	9	9	9	9	9	9	9	9
MEDP2604	Met-Arg	Amino acid and Its metabolites	Small Peptide	306.2	305.152	[M+H]+	C11H23N5O3S	8423.36	16547.4	9	13441.6	11008.8	9	9	9	9	9	9	9	9	9	9	9	9	9	9	9	9	9	9	9	9	9	9	9	9
MEDP2608	Tyr-His	Amino acid and Its metabolites	Small Peptide	319.1	318.133	[M+H]+	C15H18N4O4	8423.36	10991.9	20677	6318.31	17801.6	9	9	9	9	9	9	9	9	9	9	9	9	9	9	9	9	9	9	9	9	9	9	9	9
MEDP2589	Met-Met	Amino acid and Its metabolites	Small Peptide	281.1	280.092	[M+H]+	C10H20N2O3S2	9810.91	10357	9	7142.24	9	9	9	9	9	9	9	9	9	9	9	9	9	9	9	9	9	9	9	9	9	9	9	9	9
MEDP1928	Cyclo(Pro-Val)	Amino acid and Its metabolites	Small Peptide	197.1	196.122	[M+H]+	C10H16N2O2	10234.7	5426.19	9	3839.08	9	9	9	9	9	9	9	9	9	9	9	9	9	9	9	9	9	9	9	9	9	9	9	9	9
MEDP1884	Pro-His	Amino acid and Its metabolites	Small Peptide	235.1	252.122	[M+H-H2O]+	C11H16N4O3	10594.2	8470.35	9	5954.54	5214.06	9	9	9	9	9	9	9	9	9	9	9	9	9	9	9	9	9	9	9	9	9	9	9	9
MEDP2449	Phe-Ala-Pro	Amino acid and Its metabolites	Small Peptide	334.2	333.38	[M+H]+	C17H23N3O4	10835.2	21796.3	9	8270.54	9	9	9	9	9	9	9	9	9	9	9	9	9	9	9	9	9	9	9	9	9	9	9	9	9
MEDN2123	Lys-Thr	Amino acid and Its metabolites	Small Peptide	246.2	247.154	[M-H]-	C10H21N3O4	12523.4	7943.03	9	10703.7	9	9	9	9	9	9	9	9	9	9	9	9	9	9	9	9	9	9	9	9	9	9	9	9	9
MEDP2477	Trp-Trp	Amino acid and Its metabolites	Small Peptide	391.2	390.4	[M+H]+	C22H22N4O3	12887.9	9281.79	8442.61	16844.9	9	9	9	9	9	9	9	9	9	9	9	9	9	9	9	9	9	9	9	9	9	9	9	9	9
MEDP2503	Tyr-Thr	Amino acid and Its metabolites	Small Peptide	283.1	282.29	[M+H]+	C13H18N2O5	14180	14113.7	28317.5	9	16930.3	9	9	9	9	9	9	9	9	9	9	9	9	9	9	9	9	9	9	9	9	9	9	9	9
MEDP1885	Pro-Ile	Amino acid and Its metabolites	Small Peptide	211.1	228.147	[M+H-H2O]+	C11H20N2O3	14531.6	9	6510.48	9	9	9	9	9	9	9	9	9	9	9	9	9	9	9	9	9	9	9	9	9	9	9	9	9	9
MEDP2340	Thr-Asp	Amino acid and Its metabolites	Small Peptide	235.1	234.21	[M+H]+	C8H14N2O6	15398.4	14915.8	21438.4	20362.9	21438.4	9	9	9	9	9	9	9	9	9	9	9	9	9	9	9	9	9	9	9	9	9	9	9	9
MEDN0058	N-Acetylneuraminic Acid(SA)	Amino acid and Its metabolites	Amino acid derivatives	308.1	309.106	[M-H]-	C11H19NO9	15969.6	57231.7	44189.1	65955.8	57258.6	9	9	9	9	9	9	9	9	9	9	9	9	9	9	9	9	9	9	9	9	9	9	9	9
MEDP0282	1,3-Dimethyluric Acid	Amino acid and Its metabolites	Amino acid derivatives	197	196.06	[M+H]+	C7H8N4O3	17010.7	9823.11	13691.6	11719.8	9	9	9	9	9	9	9	9	9	9	9	9	9	9	9	9	9	9	9	9	9	9	9	9	9
MEDP2399	Val-Glu	Amino acid and Its metabolites	Small Peptide	247.1	246.26	[M+H]+	C10H18N2O5	17163.2	17252.1	9	15187.7	26253.2	9	9	9	9	9	9	9	9	9	9	9	9	9	9	9	9	9	9	9	9	9	9	9	9
MEDP2370	Asp-Arg	Amino acid and Its metabolites	Small Peptide	290.1	289.138	[M+H]+	C10H19N5O5	18945.5	41040.6	26315.8	58932	24809.3	9	9	9	9	9	9	9	9	9	9	9	9	9	9	9	9	9	9	9	9	9	9	9	9
MEDP2679	3-Bromotyrosine	Amino acid and Its metabolites	Amino acid derivatives	260	260.08	[M+H]+	C9H10BrNO3	19322.8	6371.44	9	9	9	9	9	9	9	9	9	9	9	9	9	9	9	9	9	9	9	9	9	9	9	9	9	9	9
MEDP2571	Asn-Ile	Amino acid and Its metabolites	Small Peptide	246.2	245.137	[M+H]+	C10H19N3O4	19335.7	50354.9	24910.9	151935	27842.3	9	9	9	9	9	9	9	9	9	9	9	9	9	9	9	9	9	9	9	9	9	9	9	9
MEDP1735	2,6-Diamino-5-hydroxyhexanoic-acid	Amino acid and Its metabolites	Amino acid derivatives	163.1	162.1	[M+H]+	C6H14N2O3	19705	21778.9	22889.4	31768.7	21792.9	9	9	9	9	9	9	9	9	9	9	9	9	9	9	9	9	9	9	9	9	9	9	9	9
MEDP2509	Trp-His	Amino acid and Its metabolites	Small Peptide	342.2	341.4	[M+H]+	C17H19N5O3	21241	15819.6	21065.6	25386.1	25387.6	9	9	9	9	9	9	9	9	9	9	9	9	9	9	9	9	9	9	9	9	9	9	9	9
MEDP2468	Trp-Ile	Amino acid and Its metabolites	Small Peptide	318.2	317.17	[M+H]+	C17H23N3O3	22010.6	27438.6	9	19743.3	19800.2	9	9	9	9	9	9	9	9	9	9	9	9	9	9	9	9	9	9	9	9	9	9	9	9
MEDP1792	N-methyl-4-aminobutyric acid	Amino acid and Its metabolites	Amino acid derivatives	118.1	117.079	[M+H]+	C5H11NO2	22101.5	27362.5	23152.4	18942.3	8426.03	9	9	9	9	9	9	9	9	9	9	9	9	9	9	9	9	9	9	9	9	9	9	9	9
MEDP2499	Asn-Asn	Amino acid and Its metabolites	Small Peptide	247.1	246.24	[M+H]+	C8H14N4O5	22220.7	15154.1	25249.7	29290.4	34325.4	9	9	9	9	9	9	9	9	9	9	9	9	9	9	9	9	9	9	9	9	9	9	9	9
MEDP2330	Thr-Ser	Amino acid and Its metabolites	Small Peptide	207.1	206.2	[M+H]+	C7H14N2O5	23582.7	14735.4	10525.3	25257.5	15964.7	9	9	9	9	9	9	9	9	9	9	9	9	9	9	9	9	9	9	9	9	9	9	9	9
MEDN2004	Trp-Ala	Amino acid and Its metabolites	Small Peptide	274.1	275.3	[M-H]-	C14H17N3O3	23616.4	34817.7	23731.8	10558	9	9	9	9	9	9	9	9	9	9	9	9	9	9	9	9	9	9	9	9	9	9	9	9	9
MEDP2381	Ala-Val	Amino acid and Its metabolites	Small Peptide	189.1	188.116	[M+H]+	C8H16N2O3	24046.6	32120.5	16655.3	43724.8	23454.5	9	9	9	9	9	9	9	9	9	9	9	9	9	9	9	9	9	9	9	9	9	9	9	9
MEDP2598	Met-Phe	Amino acid and Its metabolites	Small Peptide	297.1	296.119	[M+H]+	C14H20N2O3S	25161.1	38564.7	9	9	9	9	9	9	9	9	9	9	9	9	9	9	9	9	9	9	9	9	9	9	9	9	9	9	9
MEDP2413	Phe-Ala-Ser	Amino acid and Its metabolites	Small Peptide	324.2	323.15	[M+H]+	C15H21N3O5	25854.6	9	9	9	12532.3	9	9	9	9	9	9	9	9	9	9	9	9	9	9	9	9	9	9	9	9	9	9	9	9
MEDP2414	Ser-Phe-Ala	Amino acid and Its metabolites	Small Peptide	324.2	323.15	[M+H]+	C15H21N3O5	25854.6	9	9	9	12532.3	9	9	9	9	9	9	9	9	9	9	9	9	9	9	9	9	9	9	9	9	9	9	9	9
MEDP2309	Arg-Arg	Amino acid and Its metabolites	Small Peptide	331.2	330.39	[M+H]+	C12H26N8O3	25896.8	30682.8	9138.09	14553.3	9	9	9	9	9	9	9	9	9	9	9	9	9	9	9	9	9	9	9	9	9	9	9	9	9
MEDP2557	Hyp-Val	Amino acid and Its metabolites	Small Peptide	231.1	230.127	[M+H]+	C10H18N2O4	26308.4	34410.3	30798.1	16499.9	33271	9	9	9	9	9	9	9	9	9	9	9	9	9	9	9	9	9	9	9	9	9	9	9	9
MEDP1926	Cyclo(Pro-Phe)	Amino acid and Its metabolites	Small Peptide	245.1	245.128	[M+H]+	C14H16N2O2	28600.4	39818.1	21027.1	14339.5	21004.5	9	9	9	9	9	9	9	9	9	9	9	9	9	9	9	9	9	9	9	9	9	9	9	9
MEDP2479	Cyclo(Phe-pro)	Amino acid and Its metabolites	Small Peptide	245.1	244.29	[M+H]+	C14H16N2O2	28600.4	39818.1	21027.1	14339.5	21004.5	9	9	9	9	9	9	9	9	9	9	9	9	9	9	9	9	9	9	9	9	9	9	9	9
MEDP0064	N-Acetylcysteine	Amino acid and Its metabolites	Amino acid derivatives	164	163.03	[M+H]+	C5H9NO3S	28684.2	37821.5	37828.1	29721.4	36675.6	9	9	9	9	9	9	9	9	9	9	9	9	9	9	9	9	9	9	9	9	9	9	9	9
MEDP1888	Ser-Leu	Amino acid and Its metabolites	Small Peptide	219.1	233.149	[M+H]+	C9H18N2O4	30662.7	47304.3	9	23661.3	9	9	9	9	9	9	9	9	9	9	9	9	9	9	9	9	9	9	9	9	9	9	9	9	9
MEDP1947	Ser-Ile	Amino acid and Its metabolites	Small Peptide	219.1	218.127	[M+H]+	C9H18N2O4	30662.7	47304.3	9	23661.3	9	9	9	9	9	9	9	9	9	9	9	9	9	9	9	9	9	9	9	9	9	9	9	9	9
MEDN2139	Asn-Arg	Amino acid and Its metabolites	Small Peptide	287.2	288.155	[M-H]-	C10H20N6O4	30875.5	43127.6	45445.9	32235.8	34943.4	9	9	9	9	9	9	9	9	9	9	9	9	9	9	9	9	9	9	9	9	9	9	9	9
MEDP1935	Ile-Asp	Amino acid and Its metabolites	Small Peptide	247.1	246.121	[M+H]+	C10H18N2O5	31067.1	107051	50556.3	87032.5	68182.6	9	9	9	9	9	9	9	9	9	9	9	9	9	9	9	9	9	9	9	9	9	9	9	9
MEDP2437	Asp-Leu	Amino acid and Its metabolites	Small Peptide	247.1	246.26	[M+H]+	C10H18N2O5	31067.1	107051	50556.3	87032.5	68182.6	9	9	9	9	9	9	9	9	9	9	9	9	9	9	9	9	9	9	9	9	9	9	9	9
MEDP2438	Asp-Ile	Amino acid and Its metabolites	Small Peptide	247.1	246.12	[M+H]+	C10H18N2O5	31067.1	107051	50556.3	87032.5	68182.6	9	9	9	9	9	9	9	9	9	9	9	9	9	9	9	9	9	9	9	9	9	9	9	9
MEDP2584	Phe-Thr	Amino acid and Its metabolites	Small Peptide	267.1	266.126	[M+H]+	C13H18N2O4	31773.2	41566.2	7282.27	24923.6	9	9	9	9	9	9	9	9	9	9	9	9	9	9	9	9	9	9	9	9	9	9	9	9	9
MEDP2383	Tyr-Ser	Amino acid and Its metabolites	Small Peptide	269.1	268.27	[M+H]+	C12H16N2O5	31778.5	31524.8	71994	9	27889.6	9	9	9	9	9	9	9	9	9	9	9	9	9	9	9	9	9	9	9	9	9	9	9	9
MEDP2388	Tyr-Asp	Amino acid and Its metabolites	Small Peptide	297.1	296.28	[M+H]+	C13H16N2O6	31780.6	15525.1	29810.4	23466.5	14657.3	9	9	9	9	9	9	9	9	9	9	9	9	9	9	9	9	9	9	9	9	9	9	9	9
MEDP2507	Arg-Phe	Amino acid and Its metabolites	Small Peptide	322.2	321.18	[M+H]+	C15H23N5O3	32172.2	31503.6	31503.6	30867.9	24713.8	9	9	9	9	9	9	9	9	9	9	9	9	9	9	9	9	9	9	9	9	9	9	9	9
MEDP1678	Thr-Val-Leu	Amino acid and Its metabolites	Small Peptide	332.2	331.211	[M+H]+	C15H29N3O5	33328.3	19669.8	10044.9	14654.5	9	9	9	9	9	9	9	9	9	9	9	9	9	9	9	9	9	9	9	9	9	9	9	9	9
MEDP0884	L-Methionine Sulfoximine	Amino acid and Its metabolites	Amino acid derivatives	181.3	180.057	[M+H]+	C5H12N2O3S	34193.5	10101.7	13728.1	35231.3	18554.8	9	9	9	9	9	9	9	9	9	9	9	9	47861	45413	35514	18473	67590	53502	43874	37749	76234	17971	54767	60809
MEDP1480	Anserine	Amino acid and Its metabolites	Small Peptide	241	240.122	[M+H]+	C10H16N4O3	34350.6	39866	18618.2	19059.5	9	9	9	9	9	9	9	9	9	9	9	9	9	9	9	9	9	9	9	9	9	9	9	9	9
MEDN1969	Ile-Ala	Amino acid and Its metabolites	Small Peptide	201.1	202.25	[M-H]-	C9H18N2O3	35732.6	67894.8	9026.64	18923.2	21038.5	9	9	9	9	9	9	9	9	9	9	9	9	9	9	9	9	9	9	9	9	9	9	9	9
MEDP1942	N-MethyTrans-4-Hydroxy-Proline	Amino acid and Its metabolites	Amino acid derivatives	146.1	145.074	[M+H]+	C6H11NO3	38084.8	25232.4	19507	43477.6	36773.5	9	9	9	9	9	9	9	9	9	9	9	9	9	9	9	9	9	9	9	9	9	9	9	9
MEDP0041	Ala-Ala	Amino acid and Its metabolites	Small Peptide	161.2	160.085	[M+H]+	C6H12N2O3	39646.1	34094.7	35198.3	38935.6	44002.1	9	9	9	9	9	9	9	9	9	9	9	9	9	9	9	9	9	9	9	9	9	9	9	9
MEDP2451	Phe-Tyr	Amino acid and Its metabolites	Small Peptide	329.1	328.4	[M+H]+	C18H20N2O4	39703.3	20108.9	11841	14382	9688.76	9	9	9	9	9	9	9	9	9	9	9	9	9	9	9	9	9	9	9	9	9	9	9	9
MEDP2493	Ser-Arg	Amino acid and Its metabolites	Small Peptide	262.2	261.143	[M+H]+	C9H19N5O4	39799.9	38940.2	20598.9	54877	50077.5	9	9	9	9	9	9	9	9	9	9	9	9	9	9	9	9	9	9	9	9	9	9	9	9
MEDP2338	Ser-Gln	Amino acid and Its metabolites	Small Peptide	234.1	233.101	[M+H]+	C8H15N3O5	40719.4	43992	23581.9	31076.1	34327.1	9	9	9	9	9	9	9	9	9	9	9	9	9	9	9	9	9	9	9	9	9	9	9	9
MEDP1859	Gln-Phe	Amino acid and Its metabolites	Small Peptide	276.1	293.138	[M-H2O+H]+	C14H19N3O4	41122.3	9	18253.4	9	44180.3	9	9	9	9	9	9	9	9	9	9	9	9	9	9	9	9	9	9	9	9	9	9	9	9
MEDP2501	Arg-Met	Amino acid and Its metabolites	Small Peptide	306.2	305.4	[M+H]+	C11H23N5O3S	42380.1	39515	78940.4	33359.2	34472.8	9	9	9	9	9	9	9	9	9	9	9	9	9	9	9	9	9	9	9	9	9	9	9	9
MEDP2455	Trp-Val	Amino acid and Its metabolites	Small Peptide	304.2	303.36	[M+H]+	C16H21N3O3	42783.3	40182.1	22964	25825.5	22342.4	9	9	9	9	9	9	9	9	9	9	9	9	9	9	9	9	9	9	9	9	9	9	9	9
MEDP2514	Glu-Phe-Ala	Amino acid and Its metabolites	Small Peptide	366.2	C17H23N3O6	[M+H]+	C17H23N3O6	42858.7	51808.8	57562.8	61637.7	60370	9	9	9	9	9	9	9	9	9	9	9	9	9	9	9	9	9	9	9	9	9	9	9	9
MEDN1972	Aspartyl valine	Amino acid and Its metabolites	Small Peptide	231.1	232.106	[M-H]-	C9H16N2O5	43721.5	102901	29240.4	93615.9	57896.2	9	9	9	9	9	9	9	9	9	9	9	9	9	9	9	9	9	9	9	9	9	9	9	9
MEDP2569	Asn-Leu	Amino acid and Its metabolites	Small Peptide	246.1	245.137	[M+H]+	C10H19N3O4	45442.3	39118.6	17386.3	20598.9	9	9	9	9	9	9	9	9	9	9	9	9	9	9	9	9	9	9	9	9	9	9	9	9	9
MEDP2510	Cys-Met	Amino acid and Its metabolites	Small Peptide	253.1	252.4	[M+H]+	C8H16N2O3S2	46363	56769.7	79901.3	94318.9	102557	9	9	9	9	9	9	9	9	9	9	9	9	9	9	9	9	9	9	9	9	9	9	9	9
MEDN2039	N-heptanoylglycine	Amino acid and Its metabolites	Amino acid derivatives	186.1	187.121	[M-H]-	C9H17NO3	47005.8	9	24125.3	9	30145.4	9	9	9	9	9	9	9	9	9	9	9	9	9	9	9	9	9	9	9	9	9	9	9	9
MEDN1927	S-Methyl-L-Cysteine-S-oxide	Amino acid and Its metabolites	Amino acid derivatives	150	151.19	[M-H]-	C4H9NO3S	47210.7	38325.9	38482	26120.4	17555.8	9	9	9	9	9	9	9	9	9	9	9	9	9	9	9	9	9	9	9	9	9	9	9	9
MEDP1963	S-(Methyl)glutathione	Amino acid and Its metabolites	Amino acid derivatives	322.1	321.099	[M+H]+	C11H19N3O6S	47302.7	88738.1	111557	74782.8	83680.1	9	9	9	9	9	9	9	9	9	9	9	9	9	9	9	9	9	9	9	9	9	9	9	9
MEDP2609	His-Tyr	Amino acid and Its metabolites	Small Peptide	319.1	318.132	[M+H]+	C15H18N4O4	47355.8	14300.1	21438.4	8018.25	18224.7	9	9	9	9	9	9	9	9	9	9	9	9	9	9	9	9	9	9	9	9	9	9	9	9
MEDP2516	Cys-Trp	Amino acid and Its metabolites	Small Peptide	308.1	307.37	[M+H]+	C14H17N3O3S	48206.6	39414.3	50550.4	50341.7	45775.2	9	9	9	9	9	9	9	9	9	9	9	9	9	9	9	9	9	9	9	9	9	9	9	9
MEDP2605	Lys-Tyr	Amino acid and Its metabolites	Small Peptide	310.2	309.169	[M+H]+	C15H23N3O4	49486.5	11098.4	43525.4	30592.6	12950.4	9	9	9	9	9	9	9	9	9	9	9	9	9	9	9	9	9	9	9	9	9	9	9	9
MEDP0043	Glutathione Oxidized	Amino acid and Its metabolites	Small Peptide	613.2	612.152	[M+H]+	C20H32N6O12S2	49645.5	6274.19	44556.1	19935.7	9	9	9	9	9	9	9	9	9	9	9	9	9	10608000	1262100	8304600	4624000	8432200	7943900	1386900	1379600	3322600	1077000	1281300	2155200
MEDP2391	Tyr-Glu	Amino acid and Its metabolites	Small Peptide	311.1	310.3	[M+H]+	C14H18N2O6	50141.5	20856.6	46948.4	43715.2	9	9	9	9	9	9	9	9	9	9	9	9	9	9	9	9	9	9	9	9	9	9	9	9	9
MEDP1780	Leu-Phe	Amino acid and Its metabolites	Small Peptide	279.2	278.163	[M+H]+	C15H22N2O3	51013	12205.3	9	15567	14237.1	9	9	9	9	9	9	9	9	9	9	9	9	9	9	9	9	9	9	9	9	9	9	9	9
MEDP2432	Tyr-Tyr	Amino acid and Its metabolites	Small Peptide	345.1	344.4	[M+H]+	C18H20N2O5	52698.2	32261.7	37152.3	18636.3	9	9	9	9	9	9	9	9	9	9	9	9	9	9	9	9	9	9	9	9	9	9	9	9	9
MEDP2267	S-methyl-L-thiocitrulline	Amino acid and Its metabolites	Amino acid derivatives	206.1	205.28	[M+H]+	C7H15N3O2S	53348.8	61927.7	44566.9	47420	58824.7	9	9	9	9	9	9	9	9	9	9	9	9	9	9	9	9	9	9	9	9	9	9	9	9
MEDP2037	2-((3-Oxo-3-phenylpropyl)amino)acetic acid	Amino acid and Its metabolites	Amino acids	208.1	207.09	[M+H]+	C11H13NO3	53602.8	112679	1.78582e+06	9	67928.2	9	9	9	9	9	9	9	9	9	9	9	9	9	9	9	9	9	9	9	9	9	9	9	9
MEDP2029	4-Methylhippuric Acid	Amino acid and Its metabolites	Amino acid derivatives	194.1	193.074	[M+H]+	C10H11NO3	54047.5	9	9	9	9	9	9	9	9	9	9	9	9	9	9	9	9	9	9	9	9	9	9	9	9	9	9	9	9
MEDP1216	3-Methylequuric-acid	Amino acid and Its metabolites	Amino acid derivatives	194.1	193.074	[M+H]+	C10H11NO3	54047.5	9	9	9	9	9	9	9	9	9	9	9	9	9	9	9	9	71416	19250	61082	73463	119630	35075	13322	23203	105660	18337	33141	102510
MEDP2446	cyclo(pro-pro)	Amino acid and Its metabolites	Small Peptide	195.1	194.23	[M+H]+	C10H14N2O2	55199.4	36584.7	17024.4	18297.8	38364	9	9	9	9	9	9	9	9	9	9	9	9	9	9	9	9	9	9	9	9	9	9	9	9
MEDP2327	Val-Arg	Amino acid and Its metabolites	Small Peptide	274.2	273.33	[M+H]+	C11H23N5O3	55716	31017.4	44196.6	21047.4	15794.5	9	9	9	9	9	9	9	9	9	9	9	9	9	9	9	9	9	9	9	9	9	9	9	9
MEDN1913	Val-Lys	Amino acid and Its metabolites	Small Peptide	244.2	245.32	[M-H]-	C11H23N3O3	55779.6	301219	293452	410889	214269	9	9	9	9	9	9	9	9	9	9	9	9	9	9	9	9	9	9	9	9	9	9	9	9
MEDP1912	Thr-Leu	Amino acid and Its metabolites	Small Peptide	233.1	232.28	[M+H]+	C10H20N2O4	56914.1	47526.3	38755.2	36265.4	33516.8	9	9	9	9	9	9	9	9	9	9	9	9	9	9	9	9	9	9	9	9	9	9	9	9
MEDP2416	Thr-Ile	Amino acid and Its metabolites	Small Peptide	233.1	232.14	[M+H]+	C10H20N2O4	56914.1	47526.3	38755.2	36265.4	33516.8	9	9	9	9	9	9	9	9	9	9	9	9	9	9	9	9	9	9	9	9	9	9	9	9
MEDN1861	N-Myristoylglycine	Amino acid and Its metabolites	Amino acid derivatives	284.2	285.42	[M-H]-	C16H31NO3	58549.6	680218	45598.1	58925.4	82972.9	9	9	9	9	9	9	9	9	9	9	9	9	9	9	9	9	9	9	9	9	9	9	9	9
MEDP2047	N-Acetyl-Asp-Glu	Amino acid and Its metabolites	Small Peptide	305.1	304.091	[M+H]+	C11H16N2O8	58823.2	70545	32672.7	18035.4	44479	9	9	9	9	9	9	9	9	9	9	9	9	9	9	9	9	9	9	9	9	9	9	9	9
MEDN2165	Ethyl N-acetyl-L-tyrosinate	Amino acid and Its metabolites	Amino acid derivatives	250.1	251.28	[M-H]-	C13H17NO4	65471.9	74864.2	50778.3	47626.5	45060.9	9	9	9	9	9	9	9	9	9	9	9	9	9	9	9	9	9	9	9	9	9	9	9	9
MEDP2398	Pyr-Glu	Amino acid and Its metabolites	Small Peptide	259.1	258.085	[M+H]+	C10H14N2O6	67991.8	286003	194043	70310.9	38744.5	9	9	9	9	9	9	9	9	9	9	9	9	9	9	9	9	9	9	9	9	9	9	9	9
MEDP0879	N-Methyl-D-Aspartic Acid	Amino acid and Its metabolites	Amino acid derivatives	148.2	147.053	[M+H]+	C5H9NO4	71118.6	214628	122792	94721	156244	9	9	9	9	9	9	9	9	9	9	9	9	9	9	9	9	9	9	9	9	9	9	9	9
MEDP2016	DL-2-Methylglutamic acid	Amino acid and Its metabolites	Amino acids	162.1	161.069	[M+H]+	C6H11NO4	71511.9	24197.4	30935.3	47607.5	9	9	9	9	9	9	9	9	9	9	9	9	9	9	9	9	9	9	9	9	9	9	9	9	9
MEDP2642	L-2-Aminoadipate	Amino acid and Its metabolites	Amino acid derivatives	162.1	161.16	[M+H]+	C6H11NO4	71511.9	24197.4	30935.3	47607.5	9	9	9	9	9	9	9	9	9	9	9	9	9	9	9	9	9	9	9	9	9	9	9	9	9
MEDP1766	Val-Tyr	Amino acid and Its metabolites	Small Peptide	281.2	280.142	[M+H]+	C14H20N2O4	73956.4	151368	143939	84424.1	47062.9	9	9	9	9	9	9	9	9	9	9	9	9	9	9	9	9	9	9	9	9	9	9	9	9
MEDP1506	Leu-Val	Amino acid and Its metabolites	Small Peptide	231	230.163	[M+H]+	C11H22N2O3	77034	68568.3	9	23652.1	9	9	9	9	9	9	9	9	9	9	9	9	9	2774700	743040	4339200	9404800	1316900	1661400	717480	1441300	5193200	346460	868490	14124000
MEDN1944	O-Phospho-L-threonine	Amino acid and Its metabolites	Amino acid derivatives	198	199.025	[M-H]-	C4H10NO6P	77754.7	37623.7	56067.7	133591	80527.3	9	9	9	9	9	9	9	9	9	9	9	9	9	9	9	9	9	9	9	9	9	9	9	9
MEDP1894	Tyr-Leu	Amino acid and Its metabolites	Small Peptide	295.2	294.158	[M+H]+	C15H22N2O4	77854.8	67843.3	75014.5	67486.9	46161.1	9	9	9	9	9	9	9	9	9	9	9	9	9	9	9	9	9	9	9	9	9	9	9	9
MEDP2599	Pro-Trp	Amino acid and Its metabolites	Small Peptide	302.2	301.142	[M+H]+	C16H19N3O3	79418.6	29610.7	32345.7	30687.7	22885.1	9	9	9	9	9	9	9	9	9	9	9	9	9	9	9	9	9	9	9	9	9	9	9	9
MEDP2317	Ala-Arg	Amino acid and Its metabolites	Small Peptide	246.2	245.148	[M+H]+	C9H19N5O3	80384.8	94132.3	77212.8	69027.8	59248.9	9	9	9	9	9	9	9	9	9	9	9	9	9	9	9	9	9	9	9	9	9	9	9	9
MEDP2575	Tyr-Ala	Amino acid and Its metabolites	Small Peptide	253.1	252.111	[M+H]+	C12H16N2O4	81699.3	84233.6	49655.7	24547.7	44422.1	9	9	9	9	9	9	9	9	9	9	9	9	9	9	9	9	9	9	9	9	9	9	9	9
MEDP2600	Phe-His	Amino acid and Its metabolites	Small Peptide	303.1	302.137	[M+H]+	C15H18N4O3	82829.1	72241.3	75356.6	85337.7	123342	9	9	9	9	9	9	9	9	9	9	9	9	9	9	9	9	9	9	9	9	9	9	9	9
MEDP2594	Arg-Asp	Amino acid and Its metabolites	Small Peptide	290.1	289.138	[M+H]+	C10H19N5O5	84686	74778.9	100106	86885.8	89485.2	9	9	9	9	9	9	9	9	9	9	9	9	9	9	9	9	9	9	9	9	9	9	9	9
MEDP1667	Phe-Glu	Amino acid and Its metabolites	Small Peptide	295.1	294.122	[M+H]+	C14H18N2O5	84829.9	86606.3	46031.1	43326.5	53991	9	9	9	9	9	9	9	9	9	9	9	9	9	9	9	9	9	9	9	9	9	9	9	9
MEDP2311	Arg-Lys	Amino acid and Its metabolites	Small Peptide	303.2	302.37	[M+H]+	C12H26N6O3	85046.1	39359.2	28960.3	64262.9	35291.6	9	9	9	9	9	9	9	9	9	9	9	9	9	9	9	9	9	9	9	9	9	9	9	9
MEDP2395	Ile-Thr	Amino acid and Its metabolites	Small Peptide	233.2	232.14	[M+H]+	C10H20N2O4	89595.5	103492	80764.6	32180.7	41251.2	9	9	9	9	9	9	9	9	9	9	9	9	9	9	9	9	9	9	9	9	9	9	9	9
MEDP2396	Leu-Thr	Amino acid and Its metabolites	Small Peptide	233.2	232.14	[M+H]+	C10H20N2O4	89595.5	103492	80764.6	32180.7	41251.2	9	9	9	9	9	9	9	9	9	9	9	9	9	9	9	9	9	9	9	9	9	9	9	9
MEDP2356	Phe-Asp	Amino acid and Its metabolites	Small Peptide	281.1	280.105	[M+H]+	C13H16N2O5	91291.9	81378.1	88004	140818	110028	9	9	9	9	9	9	9	9	9	9	9	9	9	9	9	9	9	9	9	9	9	9	9	9
MEDP2031	alpha-Methyl-m-tyrosine	Amino acid and Its metabolites	Amino acid derivatives	196.1	195.09	[M+H]+	C10H13NO3	92998.3	9	101136	116382	86790.1	9	9	9	9	9	9	9	9	9	9	9	9	9	9	9	9	9	9	9	9	9	9	9	9
MEDP1512	Phe-Val	Amino acid and Its metabolites	Small Peptide	265	264.147	[M+H]+	C14H20N2O3	94826.7	35894.1	33809.2	32116.7	28237.2	9	9	9	9	9	9	9	9	9	9	9	9	774080	714520	1769600	2850700	476400	817940	474590	708960	1521100	210530	596420	1817900
MEDP1914	N-(1-Deoxy-1-fructosyl)phenylalanine	Amino acid and Its metabolites	Amino acid derivatives	358	327.131	[M+H]+	C15H21NO7	97407.9	71874.8	79937.4	70940.4	77992.4	9	9	9	9	9	9	9	9	9	9	9	9	9	9	9	9	9	9	9	9	9	9	9	9
MEDP2572	Leu-Asp	Amino acid and Its metabolites	Small Peptide	247.1	246.121	[M+H]+	C10H18N2O5	97992.8	189762	109573	129697	120742	9	9	9	9	9	9	9	9	9	9	9	9	9	9	9	9	9	9	9	9	9	9	9	9
MEDN1911	Asn-Lys	Amino acid and Its metabolites	Small Peptide	259.1	260.29	[M-H]-	C10H20N4O4	98681.4	81179.5	39737.9	71660.9	9	9	9	9	9	9	9	9	9	9	9	9	9	9	9	9	9	9	9	9	9	9	9	9	9
MEDN1919	Asn-Ala	Amino acid and Its metabolites	Small Peptide	202.1	203.2	[M-H]-	C7H13N3O4	99459.4	65982.2	49128.8	67904.3	59961.6	9	9	9	9	9	9	9	9	9	9	9	9	9	9	9	9	9	9	9	9	9	9	9	9
MEDP2433	Val-Ile	Amino acid and Its metabolites	Small Peptide	231.2	230.3	[M+H]+	C11H22N2O3	99764.2	37880.2	13140.5	31572.8	26617.8	9	9	9	9	9	9	9	9	9	9	9	9	9	9	9	9	9	9	9	9	9	9	9	9
MEDP2434	Val-Leu	Amino acid and Its metabolites	Small Peptide	231.2	230.3	[M+H]+	C11H22N2O3	99764.2	37880.2	13140.5	31572.8	26617.8	9	9	9	9	9	9	9	9	9	9	9	9	9	9	9	9	9	9	9	9	9	9	9	9
MEDN2090	3-Amino-3-oxopropanoic acid	Amino acid and Its metabolites	Amino acid derivatives	102	103.027	[M-H]-	C3H5NO3	101696	29614.9	76103.7	38547.8	53953.9	9	9	9	9	9	9	9	9	9	9	9	9	9	9	9	9	9	9	9	9	9	9	9	9
MEDP2427	Trp-Ser	Amino acid and Its metabolites	Small Peptide	292.1	291.3	[M+H]+	C14H17N3O4	102125	112216	108130	106349	98174.6	9	9	9	9	9	9	9	9	9	9	9	9	9	9	9	9	9	9	9	9	9	9	9	9
MEDN1410	N-Palmitoylglycine	Amino acid and Its metabolites	Amino acid derivatives	312.3	313.262	[M-H]-	C18H35NO3	104753	92207.3	75199.2	77497.4	68157.5	9	9	9	9	9	9	9	9	9	9	9	9	9	9	9	9	9	9	9	9	9	9	9	9
MEDP2467	Ile-Trp	Amino acid and Its metabolites	Small Peptide	318.2	317.38	[M+H]+	C17H23N3O3	106662	45955.6	78805.4	109091	62183.6	9	9	9	9	9	9	9	9	9	9	9	9	9	9	9	9	9	9	9	9	9	9	9	9
MEDN2128	Gln-Asn	Amino acid and Its metabolites	Small Peptide	259.1	260.113	[M-H]-	C9H16N4O5	107302	73371.4	79581.4	55497.5	74745.6	9	9	9	9	9	9	9	9	9	9	9	9	9	9	9	9	9	9	9	9	9	9	9	9
MEDN1559	Pro-Gly	Amino acid and Its metabolites	Small Peptide	171.1	172.085	[M-H]-	C7H12N2O3	107808	53095.9	52478.4	135098	82809	9	9	9	9	9	9	9	9	9	9	9	9	9	9	9	9	9	9	9	9	9	9	9	9
MEDP2466	Leu-Trp	Amino acid and Its metabolites	Small Peptide	318.2	317.38	[M+H]+	C17H23N3O3	109845	39943.7	82973	82080.8	46652.6	9	9	9	9	9	9	9	9	9	9	9	9	9	9	9	9	9	9	9	9	9	9	9	9
MEDP2607	Hyp-Trp	Amino acid and Its metabolites	Small Peptide	318.1	317.138	[M+H]+	C16H19N3O4	111958	52004.9	59499.5	57761.2	49326.4	9	9	9	9	9	9	9	9	9	9	9	9	9	9	9	9	9	9	9	9	9	9	9	9
MEDP2496	Thr-His	Amino acid and Its metabolites	Small Peptide	257.1	256.26	[M+H]+	C10H16N4O4	116139	95249	124929	111818	82945.3	9	9	9	9	9	9	9	9	9	9	9	9	9	9	9	9	9	9	9	9	9	9	9	9
MEDP1889	Ser-Phe	Amino acid and Its metabolites	Small Peptide	253.1	522.357	[M+H]+	C12H16N2O4	118112	51075.2	26512.6	9	9	9	9	9	9	9	9	9	9	9	9	9	9	9	9	9	9	9	9	9	9	9	9	9	9
MEDP1080	Gly-Trp	Amino acid and Its metabolites	Small Peptide	262.1	261.111	[M+H]+	C13H15N3O3	121739	121600	59999.8	84282.5	63709.2	9	9	9	9	9	9	9	9	9	9	9	9	581910	420580	507040	2142800	496230	586970	270540	295910	1302300	268310	297310	2903000
MEDN1970	cyclo(glu-glu)	Amino acid and Its metabolites	Small Peptide	257.1	258.086	[M-H]-	C10H14N2O6	123982	1.07631e+06	710695	110304	135680	9	9	9	9	9	9	9	9	9	9	9	9	9	9	9	9	9	9	9	9	9	9	9	9
MEDP1653	Glu-Glu	Amino acid and Its metabolites	Small Peptide	277.1	276.096	[M+H]+	C10H16N2O7	125995	130247	140784	153965	177436	9	9	9	9	9	9	9	9	9	9	9	9	9	9	9	9	9	9	9	9	9	9	9	9
MEDN1910	Cys-Pro	Amino acid and Its metabolites	Small Peptide	217.1	218.28	[M-H]-	C8H14N2O3S	133549	247293	242077	254204	273477	9	9	9	9	9	9	9	9	9	9	9	9	9	9	9	9	9	9	9	9	9	9	9	9
MEDN2113	Pro-Asp	Amino acid and Its metabolites	Small Peptide	229.1	230.091	[M-H]-	C9H14N2O5	133685	119337	144065	249264	136467	9	9	9	9	9	9	9	9	9	9	9	9	9	9	9	9	9	9	9	9	9	9	9	9
MEDN1960	cyclo(gly-glu)	Amino acid and Its metabolites	Small Peptide	185.1	186.065	[M-H]-	C7H10N2O4	135300	150663	55516.7	59316.3	45060.2	9	9	9	9	9	9	9	9	9	9	9	9	9	9	9	9	9	9	9	9	9	9	9	9
MEDP1915	N-Methylisoleucine	Amino acid and Its metabolites	Amino acids	146.1	145.2	[M+H]+	C7H15NO2	136791	71507.2	69606.3	46157.2	81484.2	9	9	9	9	9	9	9	9	9	9	9	9	9	9	9	9	9	9	9	9	9	9	9	9
MEDN1920	Asn-Gly	Amino acid and Its metabolites	Small Peptide	188.1	189.17	[M-H]-	C6H11N3O4	138625	48771.3	100863	125100	138812	9	9	9	9	9	9	9	9	9	9	9	9	9	9	9	9	9	9	9	9	9	9	9	9
MEDP2303	6-Diazo-5-oxo-L-norleucine	Amino acid and Its metabolites	Amino acid derivatives	172.1	171.15	[M+H]+	C6H9N3O3	138676	252509	278401	380001	213360	9	9	9	9	9	9	9	9	9	9	9	9	9	9	9	9	9	9	9	9	9	9	9	9
MEDP2352	Ile-Arg	Amino acid and Its metabolites	Small Peptide	288.2	287.36	[M+H]+	C12H25N5O3	143508	9	133932	256971	76871.9	9	9	9	9	9	9	9	9	9	9	9	9	9	9	9	9	9	9	9	9	9	9	9	9
MEDP2592	Leu-Arg	Amino acid and Its metabolites	Small Peptide	288.2	287.195	[M+H]+	C12H25N5O3	143508	9	133932	256971	76871.9	9	9	9	9	9	9	9	9	9	9	9	9	9	9	9	9	9	9	9	9	9	9	9	9
MEDP1307	(2S,-3S)-3-methylphenylalanine	Amino acid and Its metabolites	Amino acid derivatives	180.1	179.095	[M+H]+	C10H13NO2	144085	98521.9	60018.9	86745.7	75531.2	9	9	9	9	9	9	9	9	9	9	9	9	106120	89492	101470	94115	73705	95193	92668	139890	99568	27819	89847	110470
MEDP1742	Ala-Phe	Amino acid and Its metabolites	Small Peptide	237.1	236.116	[M+H]+	C12H16N2O3	144805	9	9	43874.3	9	9	9	9	9	9	9	9	9	9	9	9	9	9	9	9	9	9	9	9	9	9	9	9	9
MEDP2351	Thr-Glu	Amino acid and Its metabolites	Small Peptide	249.1	248.23	[M+H]+	C9H16N2O6	144919	92809.5	172566	128527	97573.5	9	9	9	9	9	9	9	9	9	9	9	9	9	9	9	9	9	9	9	9	9	9	9	9
MEDP2310	Lys-Pro	Amino acid and Its metabolites	Small Peptide	244.2	243.158	[M+H]+	C11H21N3O3	146943	189334	9	201763	198850	9	9	9	9	9	9	9	9	9	9	9	9	9	9	9	9	9	9	9	9	9	9	9	9
MEDP2494	Thr-Arg	Amino acid and Its metabolites	Small Peptide	276.2	275.31	[M+H]+	C10H21N5O4	148148	170645	139288	191847	172867	9	9	9	9	9	9	9	9	9	9	9	9	9	9	9	9	9	9	9	9	9	9	9	9
MEDN1975	N-glutarylglycine	Amino acid and Its metabolites	Amino acid derivatives	188.1	189.17	[M-H]-	C7H11NO5	149302	219325	211129	252220	261469	9	9	9	9	9	9	9	9	9	9	9	9	9	9	9	9	9	9	9	9	9	9	9	9
MEDP2588	Phe-Ile	Amino acid and Its metabolites	Small Peptide	279.2	278.162	[M+H]+	C15H22N2O3	152796	91817.3	90818.8	52703.7	43523.9	9	9	9	9	9	9	9	9	9	9	9	9	9	9	9	9	9	9	9	9	9	9	9	9
MEDP1924	Cyclo(Pro-Glu)	Amino acid and Its metabolites	Small Peptide	227.1	227.103	[M+H]+	C10H14N2O4	155485	73212.4	102969	45793.8	126537	9	9	9	9	9	9	9	9	9	9	9	9	9	9	9	9	9	9	9	9	9	9	9	9
MEDP2302	N-Acetyl-L-methionine	Amino acid and Its metabolites	Amino acid derivatives	192.1	191.25	[M+H]+	C7H13NO3S	158040	27445	20350	34343.4	30959.9	9	9	9	9	9	9	9	9	9	9	9	9	9	9	9	9	9	9	9	9	9	9	9	9
MEDP2324	Arg-Glu	Amino acid and Its metabolites	Small Peptide	304.2	303.32	[M+H]+	C11H21N5O5	160109	84502.9	148981	149234	134527	9	9	9	9	9	9	9	9	9	9	9	9	9	9	9	9	9	9	9	9	9	9	9	9
MEDP2576	Val-His	Amino acid and Its metabolites	Small Peptide	255.1	254.137	[M+H]+	C11H18N4O3	165264	478440	391909	514526	361144	9	9	9	9	9	9	9	9	9	9	9	9	9	9	9	9	9	9	9	9	9	9	9	9
MEDP2373	Met-Gln	Amino acid and Its metabolites	Small Peptide	278.1	277.109	[M+H]+	C10H19N3O4S	166825	34507.4	22001	30970.3	48701.5	9	9	9	9	9	9	9	9	9	9	9	9	9	9	9	9	9	9	9	9	9	9	9	9
MEDP2402	Pro-Met	Amino acid and Its metabolites	Small Peptide	247.1	246.33	[M+H]+	C10H18N2O3S	168519	80170.9	91420.9	95757.5	94369.4	9	9	9	9	9	9	9	9	9	9	9	9	9	9	9	9	9	9	9	9	9	9	9	9
MEDN0822	Cysteine-glutathione disulfide	Amino acid and Its metabolites	Small Peptide	425.1	426.088	[M-H]-	C13H22N4O8S2	173020	29204.6	33311.1	159962	14716.7	9	9	9	9	9	9	9	9	9	9	9	9	2465500	1107500	2440000	4419500	2147100	2177100	1654000	1420400	3743100	1317900	1181200	1869200
MEDP2321	Pro-Arg	Amino acid and Its metabolites	Small Peptide	272.2	271.164	[M+H]+	C11H21N5O3	176554	129251	264515	169323	139374	9	9	9	9	9	9	9	9	9	9	9	9	9	9	9	9	9	9	9	9	9	9	9	9
MEDN1946	Val-Asp	Amino acid and Its metabolites	Small Peptide	231.1	232.23	[M-H]-	C9H16N2O5	178602	53961	149311	153689	101173	9	9	9	9	9	9	9	9	9	9	9	9	9	9	9	9	9	9	9	9	9	9	9	9
MEDP2345	His-Val	Amino acid and Its metabolites	Small Peptide	255.1	254.29	[M+H]+	C11H18N4O3	182013	364439	350808	774504	452269	9	9	9	9	9	9	9	9	9	9	9	9	9	9	9	9	9	9	9	9	9	9	9	9
MEDP1913	N(Alpha)-Acetyl-Epsilon-(2-Propenal)Lysine	Amino acid and Its metabolites	Small Peptide	243.1	242.127	[M+H]+	C11H18N2O4	183141	673855	692278	79127.4	81603.1	9	9	9	9	9	9	9	9	9	9	9	9	9	9	9	9	9	9	9	9	9	9	9	9
MEDP1771	Ala-gln	Amino acid and Its metabolites	Small Peptide	218.1	217.106	[M+H]+	C8H15N3O4	183146	89450.5	43142.5	143954	98382.6	9	9	9	9	9	9	9	9	9	9	9	9	9	9	9	9	9	9	9	9	9	9	9	9
MEDP2488	Securinine	Amino acid and Its metabolites	Amino acid and Its metabolites	240.1	217.11	[M+H]+	C13H15NO2	188463	271300	214656	242646	245147	9	9	9	9	9	9	9	9	9	9	9	9	9	9	9	9	9	9	9	9	9	9	9	9
MEDP1356	Shinorine	Amino acid and Its metabolites	Amino acid derivatives	333.1	332.122	[M+H]+	C13H20N2O8	192035	195367	217361	258282	200225	9	9	9	9	9	9	9	9	9	9	9	9	9	9	9	9	9	9	9	9	9	9	9	9
MEDP2350	His-Pro	Amino acid and Its metabolites	Small Peptide	253.1	252.27	[M+H]+	C11H16N4O3	193397	71793.3	158190	166489	149907	9	9	9	9	9	9	9	9	9	9	9	9	9	9	9	9	9	9	9	9	9	9	9	9
MEDN1922	Asn-Glu	Amino acid and Its metabolites	Small Peptide	260.1	261.23	[M-H]-	C9H15N3O6	200550	93201.4	151889	157046	84472.1	9	9	9	9	9	9	9	9	9	9	9	9	9	9	9	9	9	9	9	9	9	9	9	9
MEDP2442	Leu-Met	Amino acid and Its metabolites	Small Peptide	263.1	262.37	[M+H]+	C11H22N2O3S	203271	63578.1	85706.7	99595.9	70554.8	9	9	9	9	9	9	9	9	9	9	9	9	9	9	9	9	9	9	9	9	9	9	9	9
MEDP2601	Glu-Arg	Amino acid and Its metabolites	Small Peptide	304.2	303.154	[M+H]+	C11H21N5O5	204767	153056	162366	160295	161305	9	9	9	9	9	9	9	9	9	9	9	9	9	9	9	9	9	9	9	9	9	9	9	9
MEDP2463	Trp-Pro	Amino acid and Its metabolites	Small Peptide	302.1	301.34	[M+H]+	C16H19N3O3	217188	106459	267193	215627	112935	9	9	9	9	9	9	9	9	9	9	9	9	9	9	9	9	9	9	9	9	9	9	9	9
MEDP2307	Leu-Leu	Amino acid and Its metabolites	Small Peptide	245.2	244.33	[M+H]	C12H24N2O3	222386	129423	118913	98564.8	101122	9	9	9	9	9	9	9	9	9	9	9	9	9	9	9	9	9	9	9	9	9	9	9	9
MEDP2453	Ile-Leu	Amino acid and Its metabolites	Small Peptide	245.2	244.33	[M+H]+	C12H24N2O3	222386	129423	118913	98564.8	101122	9	9	9	9	9	9	9	9	9	9	9	9	9	9	9	9	9	9	9	9	9	9	9	9
MEDP2554	Ala-His	Amino acid and Its metabolites	Small Peptide	227.1	226.107	[M+H]+	C9H14N4O3	223627	188959	138570	216258	144892	9	9	9	9	9	9	9	9	9	9	9	9	9	9	9	9	9	9	9	9	9	9	9	9
MEDP1871	Ile-Met	Amino acid and Its metabolites	Small Peptide	263.1	262.135	[M+H]+	C11H22N2O3S1	227119	9	89884	126942	77531.1	9	9	9	9	9	9	9	9	9	9	9	9	9	9	9	9	9	9	9	9	9	9	9	9
MEDP2322	L-NIO-hydrochloride	Amino acid and Its metabolites	Amino acid derivatives	174.1	173.21	[M+H]+	C7H15N3O2	234951	251546	117696	284455	260851	9	9	9	9	9	9	9	9	9	9	9	9	9	9	9	9	9	9	9	9	9	9	9	9
MEDP2392	Ile-Glu	Amino acid and Its metabolites	Small Peptide	261.1	260.29	[M+H]+	C11H20N2O5	236380	171747	145511	108701	133288	9	9	9	9	9	9	9	9	9	9	9	9	9	9	9	9	9	9	9	9	9	9	9	9
MEDP2393	Leu-Glu	Amino acid and Its metabolites	Small Peptide	261.1	260.29	[M+H]+	C11H20N2O5	236380	171747	145511	108701	133288	9	9	9	9	9	9	9	9	9	9	9	9	9	9	9	9	9	9	9	9	9	9	9	9
MEDP2394	Glu-Ile	Amino acid and Its metabolites	Small Peptide	261.1	260.137	[M+H]+	C11H20N2O5	236380	171747	145511	108701	133288	9	9	9	9	9	9	9	9	9	9	9	9	9	9	9	9	9	9	9	9	9	9	9	9
MEDP1986	Glu-Pro	Amino acid and Its metabolites	Small Peptide	227.1	244.106	[M+H-H2O]+	C10H16N2O5	237141	174702	231695	92913.9	131744	9	9	9	9	9	9	9	9	9	9	9	9	9	9	9	9	9	9	9	9	9	9	9	9
MEDP2336	O-Acetyl-L-homoserine	Amino acid and Its metabolites	Amino acid derivatives	162.1	161.068	[M+H]+	C6H11NO4	238088	87034	78809.9	76648.5	109399	9	9	9	9	9	9	9	9	9	9	9	9	9	9	9	9	9	9	9	9	9	9	9	9
MEDP2562	Ser-Glu	Amino acid and Its metabolites	Small Peptide	235.1	234.085	[M+H]+	C8H14N2O6	238810	116443	9	330571	9	9	9	9	9	9	9	9	9	9	9	9	9	9	9	9	9	9	9	9	9	9	9	9	9
MEDP2587	Phe-Hyp	Amino acid and Its metabolites	Amino acid derivatives	279.1	278.127	[M+H]+	C14H18N2O4	241600	130640	113161	143260	111845	9	9	9	9	9	9	9	9	9	9	9	9	9	9	9	9	9	9	9	9	9	9	9	9
MEDP2380	Lys-Met	Amino acid and Its metabolites	Small Peptide	278.2	277.145	[M+H]+	C11H23N3O3S	248756	72727.4	80103.4	129065	93660.3	9	9	9	9	9	9	9	9	9	9	9	9	9	9	9	9	9	9	9	9	9	9	9	9
MEDP1790	Gly-Ile	Amino acid and Its metabolites	Small Peptide	189.1	188.116	[M+H]+	C8H16N2O3	251440	473342	305326	210498	177655	9	9	9	9	9	9	9	9	9	9	9	9	9	9	9	9	9	9	9	9	9	9	9	9
MEDP1508	Phe-Met	Amino acid and Its metabolites	Small Peptide	297	296.119	[M+H]+	C14H20N2O3S	261671	29562.2	47466.4	67007.3	22471.9	9	9	9	9	9	9	9	9	9	9	9	9	268250	180380	416880	707720	232900	1387400	162070	127800	213040	157760	247170	114850
MEDN2117	Hyp-Thr	Amino acid and Its metabolites	Small Peptide	231.1	232.106	[M-H]-	C9H16N2O5	281062	241914	120227	260440	274550	9	9	9	9	9	9	9	9	9	9	9	9	9	9	9	9	9	9	9	9	9	9	9	9
MEDP2555	Pro-Asn	Amino acid and Its metabolites	Small Peptide	230.1	229.106	[M+H]+	C9H15N3O4	283984	171638	427479	374379	351400	9	9	9	9	9	9	9	9	9	9	9	9	9	9	9	9	9	9	9	9	9	9	9	9
MEDP2430	Tyr-Pro	Amino acid and Its metabolites	Small Peptide	279.1	278.3	[M+H]+	C14H18N2O4	298843	448611	206127	138096	166315	9	9	9	9	9	9	9	9	9	9	9	9	9	9	9	9	9	9	9	9	9	9	9	9
MEDP2582	Pro-Phe	Amino acid and Its metabolites	Amino acid derivatives	263.1	262.132	[M+H]+	C14H18N2O3	307248	83759.9	87078	107179	53593.4	9	9	9	9	9	9	9	9	9	9	9	9	9	9	9	9	9	9	9	9	9	9	9	9
MEDP1670	Gly-Gly-Phe	Amino acid and Its metabolites	Small Peptide	280.1	279.122	[M+H]+	C13H17N3O4	311353	180801	163880	238053	144229	9	9	9	9	9	9	9	9	9	9	9	9	9	9	9	9	9	9	9	9	9	9	9	9
MEDP2386	Ile-Gln	Amino acid and Its metabolites	Small Peptide	260.2	259.153	[M+H]+	C11H21N3O4	319436	133943	67168	43145.3	64389.4	9	9	9	9	9	9	9	9	9	9	9	9	9	9	9	9	9	9	9	9	9	9	9	9
MEDP1776	Leu-Ala	Amino acid and Its metabolites	Small Peptide	203.1	202.132	[M+H]+	C10H20N2O4	336204	258742	75130	154830	134200	9	9	9	9	9	9	9	9	9	9	9	9	9	9	9	9	9	9	9	9	9	9	9	9
MEDN2127	Asn-Gln	Amino acid and Its metabolites	Small Peptide	259.1	260.113	[M-H]-	C9H16N4O5	339701	1.09637e+06	9	9	438418	9	9	9	9	9	9	9	9	9	9	9	9	9	9	9	9	9	9	9	9	9	9	9	9
MEDP2390	Pro-Val	Amino acid and Its metabolites	Small Peptide	215.1	214.26	[M+H]+	C10H18N2O3	345878	122993	186349	224632	111466	9	9	9	9	9	9	9	9	9	9	9	9	9	9	9	9	9	9	9	9	9	9	9	9
MEDP2021	4-Hydroxy-L-phenylglycine	Amino acid and Its metabolites	Amino acid derivatives	168.1	167.058	[M+H]+	C8H9NO3	352395	411989	296156	269691	350265	9	9	9	9	9	9	9	9	9	9	9	9	9	9	9	9	9	9	9	9	9	9	9	9
MEDP1703	Methyldopa	Amino acid and Its metabolites	Amino acid derivatives	212.1	211.21	[M+H]+	C10H13NO4	360651	9	267440	206197	203869	9	9	9	9	9	9	9	9	9	9	9	9	9	9	9	9	9	9	9	9	9	9	9	9
MEDP2565	Phe-Ala	Amino acid and Its metabolites	Small Peptide	237.1	236.116	[M+H]+	C12H16N2O3	361565	241935	271227	262721	235466	9	9	9	9	9	9	9	9	9	9	9	9	9	9	9	9	9	9	9	9	9	9	9	9
MEDP2452	Ile-Ile	Amino acid and Its metabolites	Small Peptide	245.2	244.33	[M+H]+	C12H24N2O3	372907	165787	189344	107601	102209	9	9	9	9	9	9	9	9	9	9	9	9	9	9	9	9	9	9	9	9	9	9	9	9
MEDP2504	Leu-Asn	Amino acid and Its metabolites	Small Peptide	246.1	245.137	[M+H]+	C10H19N3O4	380985	289180	412827	539706	436587	9	9	9	9	9	9	9	9	9	9	9	9	9	9	9	9	9	9	9	9	9	9	9	9
MEDP2570	Ile-Asn	Amino acid and Its metabolites	Small Peptide	246.1	245.137	[M+H]+	C10H19N3O4	380985	289180	412827	539706	436587	9	9	9	9	9	9	9	9	9	9	9	9	9	9	9	9	9	9	9	9	9	9	9	9
MEDP1070	Gly-Val	Amino acid and Its metabolites	Small Peptide	175.1	174.1	[M+H]+	C7H14N2O3	395594	400277	796991	548828	435635	9	9	9	9	9	9	9	9	9	9	9	9	1246400	3103200	939500	680670	760320	2220700	1719200	1432700	2141000	1722300	1299400	1039700
MEDP2495	Arg-Asn	Amino acid and Its metabolites	Small Peptide	289.2	288.3	[M+H]+	C10H20N6O4	401987	292820	702864	663990	638769	9	9	9	9	9	9	9	9	9	9	9	9	9	9	9	9	9	9	9	9	9	9	9	9
MEDN1933	Asp-Gly	Amino acid and Its metabolites	Small Peptide	189.1	190.15	[M-H]-	C6H10N2O5	416551	217864	198959	277261	169411	9	9	9	9	9	9	9	9	9	9	9	9	9	9	9	9	9	9	9	9	9	9	9	9
MEDP2578	Lys-Asn	Amino acid and Its metabolites	Small Peptide	261.2	260.148	[M+H]+	C10H20N4O4	430132	274687	269573	318824	214220	9	9	9	9	9	9	9	9	9	9	9	9	9	9	9	9	9	9	9	9	9	9	9	9
MEDP2549	Lys-Ala	Amino acid and Its metabolites	Small Peptide	218.2	217.142	[M+H]+	C9H19N3O3	437108	368418	438996	416756	452933	9	9	9	9	9	9	9	9	9	9	9	9	9	9	9	9	9	9	9	9	9	9	9	9
MEDP1870	Ile-Lys	Amino acid and Its metabolites	Small Peptide	260.2	259.19	[M+H]+	C12H25N3O3	446571	421501	248739	441812	277651	9	9	9	9	9	9	9	9	9	9	9	9	9	9	9	9	9	9	9	9	9	9	9	9
MEDN2007	Trp-Gly	Amino acid and Its metabolites	Small Peptide	260.1	261.28	[M-H]-	C13H15N3O3	449028	95726	231320	358653	124789	9	9	9	9	9	9	9	9	9	9	9	9	9	9	9	9	9	9	9	9	9	9	9	9
MEDP2428	Cyclo(Ala-Pro)	Amino acid and Its metabolites	Small Peptide	169.1	168.19	[M+H]+	C8H12N2O2	464538	544059	1.06229e+06	1.47283e+06	1.20292e+06	9	9	9	9	9	9	9	9	9	9	9	9	9	9	9	9	9	9	9	9	9	9	9	9
MEDN1942	Val-Thr	Amino acid and Its metabolites	Small Peptide	217.1	218.25	[M-H]-	C9H18N2O4	467401	725006	605495	848905	624351	9	9	9	9	9	9	9	9	9	9	9	9	9	9	9	9	9	9	9	9	9	9	9	9
MEDP2318	Lys-Ser	Amino acid and Its metabolites	Small Peptide	234.1	233.137	[M+H]+	C9H19N3O4	475785	328002	387499	368997	321897	9	9	9	9	9	9	9	9	9	9	9	9	9	9	9	9	9	9	9	9	9	9	9	9
MEDP2363	Arg-Ile	Amino acid and Its metabolites	Small Peptide	288.2	287.36	[M+H]+	C12H25N5O3	506420	459652	354446	271424	237450	9	9	9	9	9	9	9	9	9	9	9	9	9	9	9	9	9	9	9	9	9	9	9	9
MEDP2492	Arg-Ser	Amino acid and Its metabolites	Small Peptide	262.1	261.279	[M+H]+	C9H19N5O4	510128	231596	476704	336812	245858	9	9	9	9	9	9	9	9	9	9	9	9	9	9	9	9	9	9	9	9	9	9	9	9
MEDP2566	Tyr-Gly	Amino acid and Its metabolites	Small Peptide	239.1	238.095	[M+H]+	C11H14N2O4	536930	150115	447106	252172	153852	9	9	9	9	9	9	9	9	9	9	9	9	9	9	9	9	9	9	9	9	9	9	9	9
MEDP1720	2-Phenylglycine	Amino acid and Its metabolites	Amino acid derivatives	152.1	151.063	[M+H]+	C8H9NO2	537633	289723	345889	372360	397934	9	9	9	9	9	9	9	9	9	9	9	9	9	9	9	9	9	9	9	9	9	9	9	9
MEDP2348	Glu-Ser	Amino acid and Its metabolites	Small Peptide	235.1	234.08	[M+H]+	C8H14N2O6	540165	298651	533078	655678	572003	9	9	9	9	9	9	9	9	9	9	9	9	9	9	9	9	9	9	9	9	9	9	9	9
MEDP0071	Gly-Leu	Amino acid and Its metabolites	Amino acid derivatives	189.1	188.116	[M+H]+	C8H16N2O3	540390	1.05277e+06	678013	552780	382504	9	9	9	9	9	9	9	9	9	9	9	9	9	9	9	9	9	9	9	9	9	9	9	9
MEDP2508	Gly-Tyr	Amino acid and Its metabolites	Amino acid derivatives	239.1	238.095	[M+H]+	C11H14N2O4	553584	155431	457577	190655	105785	9	9	9	9	9	9	9	9	9	9	9	9	9	9	9	9	9	9	9	9	9	9	9	9
MEDP2560	Ser-Lys	Amino acid and Its metabolites	Small Peptide	234.1	233.137	[M+H]+	C9H19N3O4	610692	480828	449030	493441	480920	9	9	9	9	9	9	9	9	9	9	9	9	9	9	9	9	9	9	9	9	9	9	9	9
MEDP2376	Lys-Leu	Amino acid and Its metabolites	Small Peptide	260.2	259.35	[M+H]+	C12H25N3O3	653195	611147	472563	612386	377519	9	9	9	9	9	9	9	9	9	9	9	9	9	9	9	9	9	9	9	9	9	9	9	9
MEDP1511	Met-Glu	Amino acid and Its metabolites	Small Peptide	279	278.094	[M+H]+	C10H18N2O5S	654018	113900	185850	238692	233824	9	9	9	9	9	9	9	9	9	9	9	9	336330	598750	609370	377980	149840	361580	389330	426500	267120	443910	372720	357310
MEDN2142	Lys-Phe	Amino acid and Its metabolites	Small Peptide	292.2	293.174	[M-H]-	C15H23N3O3	676923	150979	166692	9	156915	9	9	9	9	9	9	9	9	9	9	9	9	9	9	9	9	9	9	9	9	9	9	9	9
MEDP2358	Pro-Glu	Amino acid and Its metabolites	Small Peptide	245.1	244.24	[M+H]+	C10H16N2O5	679088	452509	287299	296052	292809	9	9	9	9	9	9	9	9	9	9	9	9	9	9	9	9	9	9	9	9	9	9	9	9
MEDP2036	N-Acetyl-S-propyl-L-cysteine	Amino acid and Its metabolites	Amino acid derivatives	206.1	205.077	[M+H]+	C8H15NO3S	722432	1.10349e+06	713590	498292	382382	9	9	9	9	9	9	9	9	9	9	9	9	9	9	9	9	9	9	9	9	9	9	9	9
MEDP1989	L-DOPA methyl ester	Amino acid and Its metabolites	Amino acid derivatives	194.1	211.084	[M+H-H2O]+	C10H13NO4	741625	1.20373e+06	911514	802283	436818	9	9	9	9	9	9	9	9	9	9	9	9	9	9	9	9	9	9	9	9	9	9	9	9
MEDP2371	Lys-Ile	Amino acid and Its metabolites	Small Peptide	260.2	259.35	[M+H]+	C12H25N3O3	742518	433634	318429	284921	274022	9	9	9	9	9	9	9	9	9	9	9	9	9	9	9	9	9	9	9	9	9	9	9	9
MEDN1925	Ala-Glu	Amino acid and Its metabolites	Small Peptide	217.1	218.21	[M-H]-	C8H14N2O5	788315	440824	487366	663036	595364	9	9	9	9	9	9	9	9	9	9	9	9	9	9	9	9	9	9	9	9	9	9	9	9
MEDN1709	2-Octanamidoacetic acid	Amino acid and Its metabolites	Amino acids	200.1	201.136	[M-H]-	C10H19NO3	837102	257613	33634.4	74546.2	79607.7	9	9	9	9	9	9	9	9	9	9	9	9	9	9	9	9	9	9	9	9	9	9	9	9
MEDP1933	Cyclopentylglycine	Amino acid and Its metabolites	Amino acid derivatives	144.1	143.095	[M+H]+	C7H13NO2	838049	840257	433629	685337	1.06004e+06	9	9	9	9	9	9	9	9	9	9	9	9	9	9	9	9	9	9	9	9	9	9	9	9
MEDP1974	1-Methylpiperidine-2-carboxylic acid	Amino acid and Its metabolites	Amino acid derivatives	144.1	143.095	[M+H]+	C7H13NO2	838049	840257	433629	685337	1.06004e+06	9	9	9	9	9	9	9	9	9	9	9	9	9	9	9	9	9	9	9	9	9	9	9	9
MEDP1923	Cyclo(Phe-Glu)	Amino acid and Its metabolites	Small Peptide	277.1	276.112	[M+H]+	C14H16N2O4	936016	782824	617806	997892	1.03158e+06	9	9	9	9	9	9	9	9	9	9	9	9	9	9	9	9	9	9	9	9	9	9	9	9
MEDP2425	Pro-Leu	Amino acid and Its metabolites	Small Peptide	229.2	228.29	[M+H]+	C11H20N2O3	972020	567856	857867	752039	642369	9	9	9	9	9	9	9	9	9	9	9	9	9	9	9	9	9	9	9	9	9	9	9	9
MEDN1917	Gln-Gln	Amino acid and Its metabolites	Small Peptide	273.1	274.128	[M-H]-	C10H18N4O5	981155	212802	99731.7	160433	106233	9	9	9	9	9	9	9	9	9	9	9	9	9	9	9	9	9	9	9	9	9	9	9	9
MEDP2581	Asp-Glu	Amino acid and Its metabolites	Small Peptide	263.1	262.08	[M+H]+	C9H14N2O7	992197	436296	713980	540130	518184	9	9	9	9	9	9	9	9	9	9	9	9	9	9	9	9	9	9	9	9	9	9	9	9
MEDP2335	Gly-Thr	Amino acid and Its metabolites	Small Peptide	177.1	176.17	[M+H]+	C6H12N2O4	1.05339e+06	1.65998e+06	811397	1.04253e+06	282025	9	9	9	9	9	9	9	9	9	9	9	9	9	9	9	9	9	9	9	9	9	9	9	9
MEDN2107	Lys-Gly	Amino acid and Its metabolites	Small Peptide	202.1	203.128	[M-H]-	C8H17N3O3	1.0629e+06	1.43107e+06	1.51378e+06	1.53819e+06	1.43414e+06	9	9	9	9	9	9	9	9	9	9	9	9	9	9	9	9	9	9	9	9	9	9	9	9
MEDP2426	Proline-Hydroxyproline	Amino acid and Its metabolites	Small Peptide	229.1	228.11	[M+H]+	C10H16N2O4	1.07546e+06	600507	849834	701653	623386	9	9	9	9	9	9	9	9	9	9	9	9	9	9	9	9	9	9	9	9	9	9	9	9
MEDP1019	aminoisobutyric acid	Amino acid and Its metabolites	Amino acid derivatives	104.1	103.063	[M+H]+	C4H9NO2	1.10253e+06	495153	875843	826231	1.48408e+06	9	9	9	9	9	9	9	9	9	9	9	9	17032000	19738000	16326000	18215000	15340000	12147000	25454000	18084000	34680000	14963000	16233000	32874000
MEDP2357	Pro-Ala	Amino acid and Its metabolites	Small Peptide	187.1	186.21	[M+H]+	C8H14N2O3	1.17687e+06	570795	452622	576273	402033	9	9	9	9	9	9	9	9	9	9	9	9	9	9	9	9	9	9	9	9	9	9	9	9
MEDP2355	Glu-Gly	Amino acid and Its metabolites	Small Peptide	205.1	204.07	[M+H]+	C7H12N2O5	1.18201e+06	963476	575492	1.0578e+06	780856	9	9	9	9	9	9	9	9	9	9	9	9	9	9	9	9	9	9	9	9	9	9	9	9
MEDP2546	Gly-Glu	Amino acid and Its metabolites	Small Peptide	205.1	204.074	[M+H]+	C7H12N2O5	1.18201e+06	963476	575492	1.0578e+06	780856	9	9	9	9	9	9	9	9	9	9	9	9	9	9	9	9	9	9	9	9	9	9	9	9
MEDP2325	Glu-His	Amino acid and Its metabolites	Small Peptide	285.1	284.112	[M+H]+	C11H16N4O5	1.29517e+06	354868	905575	1398627	1.05702e+06	9	9	9	9	9	9	9	9	9	9	9	9	9	9	9	9	9	9	9	9	9	9	9	9
MEDP2579	Asp-Lys	Amino acid and Its metabolites	Small Peptide	262.1	261.132	[M+H]+	C10H19N3O5	1.3183e+06	1.16955e+06	1.4076e+06	781039	1.27742e+06	9	9	9	9	9	9	9	9	9	9	9	9	9	9	9	9	9	9	9	9	9	9	9	9
MEDP2580	Lys-Asp	Amino acid and Its metabolites	Small Peptide	262.1	261.132	[M+H]+	C10H19N3O5	1.3183e+06	1.16955e+06	1.4076e+06	781039	1.27742e+06	9	9	9	9	9	9	9	9	9	9	9	9	9	9	9	9	9	9	9	9	9	9	9	9
MEDP2567	Pro-Gln	Amino acid and Its metabolites	Small Peptide	244.1	243.121	[M+H]+	C10H17N3O4	1.52705e+06	605030	971263	702852	425743	9	9	9	9	9	9	9	9	9	9	9	9	9	9	9	9	9	9	9	9	9	9	9	9
MEDN2135	γ-Glu-Met	Amino acid and Its metabolites	Small Peptide	277.1	278.094	[M-H]-	C10H18N2O5S	1.52917e+06	272515	521513	451797	586812	9	9	9	9	9	9	9	9	9	9	9	9	9	9	9	9	9	9	9	9	9	9	9	9
MEDP2387	Ile-Ser	Amino acid and Its metabolites	Small Peptide	219.1	218.25	[M+H]+	C9H18N2O4	1.71667e+06	1435317	1.67565e+06	1.5614e+06	1.46372e+06	9	9	9	9	9	9	9	9	9	9	9	9	9	9	9	9	9	9	9	9	9	9	9	9
MEDP1663	N,N-Dimethylarginine	Amino acid and Its metabolites	Amino acid derivatives	203.1	202.143	[M+H]+	C8H18N4O2	1.7835e+06	1.26792e+06	1.12046e+06	1.20172e+06	1.73956e+06	9	9	9	9	9	9	9	9	9	9	9	9	9	9	9	9	9	9	9	9	9	9	9	9
MEDN1518	Acetylvaline	Amino acid and Its metabolites	Amino acid derivatives	158.1	159.09	[M-H]-	C7H13NO3	1.79221e+06	289760	273003	704995	795436	9	9	9	9	9	9	9	9	9	9	9	9	9	9	9	9	9	9	9	9	9	9	9	9
MEDP1466	Ureidosuccinic acid	Amino acid and Its metabolites	Amino acid derivatives	177	176.13	[M+H]+	C5H8N2O5	1.79352e+06	3.30273e+06	1.5861e+06	1.7143e+06	418725	9	9	9	9	9	9	9	9	9	9	9	9	9	9	9	9	9	9	9	9	9	9	9	9
MEDP2367	Ser-Pro	Amino acid and Its metabolites	Small Peptide	203.1	202.21	[M+H]+	C8H14N2O4	1955666	1.04484e+06	922833	717058	1.41478e+06	9	9	9	9	9	9	9	9	9	9	9	9	9	9	9	9	9	9	9	9	9	9	9	9
MEDP2319	Pro-Lys	Amino acid and Its metabolites	Small Peptide	244.2	243.158	[M+H]+	C11H21N3O3	1.98798e+06	585141	1.17713e+06	616004	532353	9	9	9	9	9	9	9	9	9	9	9	9	9	9	9	9	9	9	9	9	9	9	9	9
MEDP1973	D-Proline-betaine	Amino acid and Its metabolites	Amino acid derivatives	144.1	144.092	[M]+	C7H14NO2+	2.18751e+06	1.57797e+06	1.26629e+06	2.96127e+06	1.94559e+06	9	9	9	9	9	9	9	9	9	9	9	9	9	9	9	9	9	9	9	9	9	9	9	9
MEDP2431	Phe-Gly	Amino acid and Its metabolites	Small Peptide	223.1	222.1	[M+H]+	C11H14N2O3	2.33631e+06	1.90544e+06	2.10748e+06	2.14176e+06	1.43401e+06	9	9	9	9	9	9	9	9	9	9	9	9	9	9	9	9	9	9	9	9	9	9	9	9
MEDP0859	Gly-Phe	Amino acid and Its metabolites	Amino acid derivatives	223.2	222.1	[M+H]+	C11H14N2O3	2.50825e+06	1.06826e+06	2.44136e+06	2.35842e+06	1.66737e+06	9	9	9	9	9	9	9	9	9	9	9	9	894770	2392100	1948900	1880000	606200	1736600	825640	682130	1899400	684950	772850	1600400
MEDN0062	N-Propionylglycine	Amino acid and Its metabolites	Amino acids	130.1	131.058	[M-H]-	C5H9NO3	2584376	2.20906e+06	2.82111e+06	2.93108e+06	2.47825e+06	9	9	9	9	9	9	9	9	9	9	9	9	5613400	5048700	6286600	9991300	6011000	5347300	7584100	4815100	7144300	5700600	6542100	4919800
MEDP2365	Ala-Pro	Amino acid and Its metabolites	Small Peptide	187.1	186.21	[M+H]+	C8H14N2O3	2.60109e+06	2.01322e+06	2.21462e+06	2.75683e+06	2.20376e+06	9	9	9	9	9	9	9	9	9	9	9	9	9	9	9	9	9	9	9	9	9	9	9	9
MEDP2558	Arg-Gly	Amino acid and Its metabolites	Small Peptide	232.1	231.133	[M+H]+	C8H17N5O3	2.85604e+06	987642	5.81773e+06	3.92077e+06	3.51609e+06	9	9	9	9	9	9	9	9	9	9	9	9	9	9	9	9	9	9	9	9	9	9	9	9
MEDP2559	Gly-Arg	Amino acid and Its metabolites	Small Peptide	232.1	231.133	[M+H]+	C8H17N5O3	2.85604e+06	987642	5.81773e+06	3.92077e+06	3.51609e+06	9	9	9	9	9	9	9	9	9	9	9	9	9	9	9	9	9	9	9	9	9	9	9	9
MEDP2360	(+/-)-High-Proline	Amino acid and Its metabolites	Amino acid derivatives	130.1	129.078	[M+H]+	C6H11NO2	3.35182e+06	5.63197e+06	5.23526e+06	5.23116e+06	5.70675e+06	9	9	9	9	9	9	9	9	9	9	9	9	9	9	9	9	9	9	9	9	9	9	9	9
MEDP2339	Pro-Ser	Amino acid and Its metabolites	Small Peptide	203.1	202.21	[M+H]+	C8H14N2O4	3.61772e+06	1.89565e+06	1.49679e+06	1.16367e+06	2.34931e+06	9	9	9	9	9	9	9	9	9	9	9	9	9	9	9	9	9	9	9	9	9	9	9	9
MEDP1861	Glu-Tyr	Amino acid and Its metabolites	Small Peptide	311.1	310.116	[M+H]+	C14H18N2O6	3.91579e+06	222765	1.25783e+06	822681	826729	9	9	9	9	9	9	9	9	9	9	9	9	9	9	9	9	9	9	9	9	9	9	9	9
MEDN1478	Glu-Gln	Amino acid and Its metabolites	Small Peptide	274.1	275.112	[M-H]-	C10H17N3O6	4.45346e+06	871259	9	1.59795e+06	9	9	9	9	9	9	9	9	9	9	9	9	9	9	9	9	9	9	9	9	9	9	9	9	9
MEDN1940	γ-Glu-Gln	Amino acid and Its metabolites	Small Peptide	274.1	275.26	[M-H]-	C10H17N3O6	4.45346e+06	871259	9	1.59795e+06	9	9	9	9	9	9	9	9	9	9	9	9	9	9	9	9	9	9	9	9	9	9	9	9	9
MEDP2003	D-Ornithine	Amino acid and Its metabolites	Amino acids	133.1	132.09	[M+H]+	C5H12N2O2	4.52234e+06	2.01394e+06	1.92043e+06	3.33689e+06	2.25873e+06	9	9	9	9	9	9	9	9	9	9	9	9	9	9	9	9	9	9	9	9	9	9	9	9
MEDP2542	Gln-Gly	Amino acid and Its metabolites	Small Peptide	204.1	203.09	[M+H]+	C7H13N3O4	5.63947e+06	7.62622e+06	9.36799e+06	8.52894e+06	8.13808e+06	9	9	9	9	9	9	9	9	9	9	9	9	9	9	9	9	9	9	9	9	9	9	9	9
MEDP2131	L-Isserine	Amino acid and Its metabolites	Amino acid derivatives	106	105.09	[M+H]+	C3H7NO3	5.91858e+06	7.47597e+06	8.72618e+06	1.6979e+07	9.29137e+06	9	9	9	9	9	9	9	9	9	9	9	9	9	9	9	9	9	9	9	9	9	9	9	9
MEDP2313	Gly-Gln	Amino acid and Its metabolites	Small Peptide	204.1	203.091	[M+H]+	C7H13N3O4	6.01846e+06	8.50339e+06	1.23548e+07	1.03594e+07	9.51932e+06	9	9	9	9	9	9	9	9	9	9	9	9	9	9	9	9	9	9	9	9	9	9	9	9
MEDP2535	(2s)-2-Amino-4-sulfinobutanoic acid	Amino acid and Its metabolites	Amino acid derivatives	168	167.19	[M+H]+	C4H9NO4S	6.26396e+06	8.45525e+06	4.70629e+06	5.41242e+06	6.33294e+06	9	9	9	9	9	9	9	9	9	9	9	9	9	9	9	9	9	9	9	9	9	9	9	9
MEDP1750	L-Allothreonine	Amino acid and Its metabolites	Amino acid derivatives	120.1	119.058	[M+H]+	C4H9NO3	6.85153e+06	5.77769e+06	1.12253e+07	7.83257e+06	5.93676e+06	9	9	9	9	9	9	9	9	9	9	9	9	9	9	9	9	9	9	9	9	9	9	9	9
MEDN1548	Val-Ala	Amino acid and Its metabolites	Small Peptide	187.1	188.116	[M-H]-	C8H16N2O3	7.09064e+06	1.26699e+07	5.62427e+06	5.26738e+06	7.10846e+06	9	9	9	9	9	9	9	9	9	9	9	9	9	9	9	9	9	9	9	9	9	9	9	9
MEDP2312	Gly-Lys	Amino acid and Its metabolites	Small Peptide	204.1	203.126	[M+H]+	C8H17N3O3	7.13035e+06	8.40485e+06	1.27955e+07	1.01254e+07	10021018	9	9	9	9	9	9	9	9	9	9	9	9	9	9	9	9	9	9	9	9	9	9	9	9
MEDP2333	γ-Glu-Lys	Amino acid and Its metabolites	Small Peptide	276.2	275.148	[M+H]+	C11H21N3O5	1.01244e+07	2.92063e+06	4.32024e+06	4.37648e+06	4.4192e+06	9	9	9	9	9	9	9	9	9	9	9	9	9	9	9	9	9	9	9	9	9	9	9	9
MEDP2001	Pyroglutamic acid	Amino acid and Its metabolites	Amino acids	130	129.043	[M+H]+	C5H7NO3	1.14598e+07	7.77859e+06	6.38334e+06	4.65457e+06	7.41097e+06	9	9	9	9	9	9	9	9	9	9	9	9	9	9	9	9	9	9	9	9	9	9	9	9
MEDP2346	N-Ethylglycine	Amino acid and Its metabolites	Amino acid derivatives	104.1	103.12	[M+H]+	C4H9NO2	14233061	2.00788e+07	8.56971e+06	6.33757e+06	6.16817e+06	9	9	9	9	9	9	9	9	9	9	9	9	9	9	9	9	9	9	9	9	9	9	9	9
MEDP0868	N-Methylalanine	Amino acid and Its metabolites	Amino acid derivatives	104	103.063	[M+H]+	C4H9NO2	14233061	2.00788e+07	8.56971e+06	6.33757e+06	6.16817e+06	9	9	9	9	9	9	9	9	9	9	9	9	17032000	19738000	16326000	18215000	15340000	12147000	25454000	18084000	34680000	14963000	16233000	32874000
MEDP1996	N-Formylglycine	Amino acid and Its metabolites	Amino acids	104	103.027	[M+H]+	C3H5NO3	1.54944e+07	1.95533e+07	9.5023e+06	6.44996e+06	6.57919e+06	9	9	9	9	9	9	9	9	9	9	9	9	9	9	9	9	9	9	9	9	9	9	9	9
MEDN1686	L-threo-3-Methylaspartate	Amino acid and Its metabolites	Amino acid derivatives	146	147.053	[M-H]-	C5H9NO4	1.70579e+07	8.12366e+06	7.26587e+06	7.16067e+06	4.91984e+07	9	9	9	9	9	9	9	9	9	9	9	9	9	9	9	9	9	9	9	9	9	9	9	9
MEDP0880	N-Alpha-Acetyl-L-Asparagine	Amino acid and Its metabolites	Amino acid derivatives	175.3	174.064	[M+H]+	C6H10N2O4	2.5896e+07	4.08933e+07	5.68644e+07	5.72544e+07	4.78042e+07	9	9	9	9	9	9	9	9	9	9	9	9	9	9	9	9	9	9	9	9	9	9	9	9
MEDP0059	L-Theanine	Amino acid and Its metabolites	Amino acids	175	174.1	[M+H]+	C7H14N2O3	2.79025e+07	4.58051e+07	5.87062e+07	5.79605e+07	4.93543e+07	9	9	9	9	9	9	9	9	9	9	9	9	9	9	9	9	9	9	9	9	9	9	9	9
MEDP2538	3-Hydroxy-L-phenylalanine	Amino acid and Its metabolites	Amino acid derivatives	182.1	181.19	[M+H]+	C9H11NO3	6.32779e+07	7.3879e+06	7.762e+06	4.0087e+06	6.73935e+06	9	9	9	9	9	9	9	9	9	9	9	9	9	9	9	9	9	9	9	9	9	9	9	9
MEDP1005	β-Alanine	Amino acid and Its metabolites	Amino acids	90	89.048	[M+H]+	C3H7NO2	6.38594e+07	5.89442e+07	4.81179e+07	7.53148e+07	6.6156e+07	9	9	9	9	9	9	9	9	9	9	9	9	9639100	9290700	9959400	7380800	7354800	10741000	6156300	10667000	7282100	14429000	10853000	7107700
MEDP1777	L-Methionine sulfoxide	Amino acid and Its metabolites	Amino acid derivatives	166.1	165.046	[M+H]+	C5H11NO3S	1.5367e+08	1.94177e+08	1.5154e+08	1.59924e+08	1.80359e+08	9	9	9	9	9	9	9	9	9	9	9	9	9	9	9	9	9	9	9	9	9	9	9	9
MEDP1778	L-Norvaline	Amino acid and Its metabolites	Amino acids	118.1	117.079	[M+H]+	C5H11NO2	1.58185e+08	9.17225e+07	1.16226e+08	1.16381e+08	1.04303e+08	9	9	9	9	9	9	9	9	9	9	9	9	9	9	9	9	9	9	9	9	9	9	9	9
MEDP2528	Cycloleucine	Amino acid and Its metabolites	Amino acid derivatives	130.1	129.078	[M+H]+	C6H11NO2	3.51759e+08	2.79368e+08	236710299	2.24908e+08	2.31326e+08	9	9	9	9	9	9	9	9	9	9	9	9	9	9	9	9	9	9	9	9	9	9	9	9
MEDP1061	DL-O-tyrosine	Amino acid and Its metabolites	Amino acids	166.1	165.079	[M+H]+	C9H11NO2	7.52041e+08	481178463	4.73493e+08	5.30374e+08	4.07949e+08	9	9	9	9	9	9	9	9	9	9	9	9	147580000	94677000	177140000	305270000	152810000	169600000	86726000	119910000	121920000	67228000	116440000	88221000
MEDP0752	DL-Leucine	Amino acid and Its metabolites	Amino acids	132.1	131.095	[M+H]+	C6H13NO2	9.93601e+08	823252334	9.72185e+08	9.03579e+08	9.31795e+08	9	9	9	9	9	9	9	9	9	9	9	9	9	9	9	9	9	9	9	9	9	9	9	9
MEDP2344	Cis-L-3-hydroxyproline	Amino acid and Its metabolites	Amino acid derivatives	132.1	131.058	[M+H]+	C5H9NO3	9.93601e+08	823252334	9.72185e+08	9.03579e+08	9.31795e+08	9	9	9	9	9	9	9	9	9	9	9	9	9	9	9	9	9	9	9	9	9	9	9	9
MEDP1490	Cis-4-Hydroxy-D-Proline	Amino acid and Its metabolites	Amino acid derivatives	132	131.058	[M+H]+	C5H9NO3	9.93601e+08	823252334	9.72185e+08	9.03579e+08	9.31795e+08	9	9	9	9	9	9	9	9	9	9	9	9	4532500	4778900	5898100	2946100	4725500	3042100	3036200	3709900	5136700	2698500	5385200	3479800
MEDP2529	D-Allo-Isoleucine	Amino acid and Its metabolites	Amino acids	132.1	131.17	[M+H]+	C6H13NO2	1044398302	9.15182e+08	9.75452e+08	9.5975e+08	9.15278e+08	9	9	9	9	9	9	9	9	9	9	9	9	9	9	9	9	9	9	9	9	9	9	9	9
MEDP2132	1-Amino-1-cyclobutane-carboxylic-acid	Amino acid and Its metabolites	Amino acid derivatives	116.1	115.13	[M+H]+	C5H9NO2	1064409136	9.00511e+08	1006436763	1033119444	1060175145	9	9	9	9	9	9	9	9	9	9	9	9	9	9	9	9	9	9	9	9	9	9	9	9
MW10004395	Acetylcitrulline	-	-	-	217.106	-	C8H15N3O4	9	9	9	9	9	23044000	26622000	37029000	26555000	17276000	23173000	9	206870	9	9	15052	73953	2047400	3907000	4455600	3818000	1846700	2395100	442260	4537000	8168300	14909000	7443900	3889800
MW10003216	2-Keto-6-acetamidocaproate	-	-	-	187.084	-	C8H13NO4	9	9	9	9	9	355820	734020	1798100	4680800	379750	482610	9	9	9	9	9	9	5876400	2400500	5355500	2992400	126390	1510400	2556800	5583800	1755600	450430	1656400	1675400
MW10008727	(8E,10S)-10-Hydroperoxyoctadeca-8-enoate;(8E,10S)-10-Hydroperoxy-8-octadecenoate	-	-	-	314.246	-	C18H34O4	9	9	9	9	9	238630	197650	228090	181080	236170	183710	9	17907	9	9	9	9	137630	292830	1041400	202780	21399	24886	200570	300170	112390	43864	37973	120200
MW10148964	10-Formyl-7,8-dihydrofolic acid	-	-	-	471.15	-	C20H21N7O7	9	9	9	9	9	6821.2	10978	5772.8	11077	8885.5	10747	9	9	9	9	9	9	9	9	9	9	9	9	9	9	9	9	9	9
MW10003211	2-(Acetamidomethylene)succinate	-	-	205.085	187.048	[M+NH4]+	C7H9NO5	9	9	9	9	9	9	9	9	9	9	9	9	9	9	9	9	9	9	9	1186100	868700	5604200	9	9	9	1644400	9	208390	3102800
MWC10153000	Palatinose	-	-	379.082	342.116	[M+Cl]-	C12H22O11	9	9	9	9	9	9	9	9	9	9	9	9	9	9	9	9	9	9	39728	33697	123330	61427	9	9	9	32626	9	9	31566
MW10014231	Retinyl palmitate	-	-	561.418	524.459	[M-2H+K]-	C36H60O2	9	9	9	9	9	9	9	9	9	9	9	9	9	9	9	9	9	3965.5	3352.9	10409	14063	13953	6043.6	4300.9	7420	13978	4422.1	5121.8	6803.8
MW10127437	(-)-Catechin gallate	-	-	441.081	442.09	[M-H]-	C22H18O10	9	9	9	9	9	9	9	9	9	9	9	9	9	9	9	9	9	7935.7	6431.1	2493.4	40846	3739.8	20889	27936	19231	1456.1	8038.5	65256	4935.1
MW10002828	2-Oxo-4-phenylbutyric acid;2-Oxo-4-phenylbutanoic acid;2-Oxo-4-phenylbutanoate	-	-	194.082	178.063	[M-H+NH3]-	C10H10O3	9	9	9	9	9	9	9	9	9	9	9	9	9	9	9	9	9	12206	24175	241660	90887	807700	36039	10173	19933	179670	18230	21575	418030
MW10004063	3-[(1-Carboxyvinyl)oxy]benzoic acid	-	-	224.056	208.037	[M-H+NH3]-	C10H8O5	9	9	9	9	9	9	9	9	9	9	9	9	9	9	9	9	9	15572	19792	54148	174240	156200	40766	10560	26111	129190	12277	15690	149210
MW10133282	Gly Tyr Arg	-	-	395.204	394.196	[M+H]+	C17H26N6O5	9	9	9	9	9	9	9	9	9	9	9	9	9	9	9	9	9	15591	24421	22076	17992	16890	15794	17173	22940	13205	15803	18938	19032
MW10146883	CP 47,497-C8-homolog C-8-hydroxy metabolite	-	-	349.275	348.266	[M+H]+	C22H36O3	9	9	9	9	9	9	9	9	9	9	9	9	9	9	9	9	9	18775	18284	81250	80608	20493	28899	17285	26956	32603	37765	30692	22512
MW10006662	7-(3-Methylbut-2-enyl)-L-tryptophan	-	-	273.17	272.152	[M+H]+	C16H20N2O2	9	9	9	9	9	9	9	9	9	9	9	9	9	9	9	9	9	19651	12134	34772	151050	20701	10812	31010	29306	56206	27387	4733.4	31173
MW10004776	Prephenate	-	-	453.104	226.048	[2M+H]+	C10H10O6	9	9	9	9	9	9	9	9	9	9	9	9	9	9	9	9	9	20010	90038	95258	42749	85454	75979	13101	92969	105860	38523	28586	87581
MWC10144426	cis-7-Hexadecenoic acid	-	-	253.217	254.225	[M-H]-	C16H30O2	9	9	9	9	9	9	9	9	9	9	9	9	9	9	9	9	9	27992	30788	10999	28086	43016	17393	29612	28471	31089	31202	33419	20364
MW10128771	20-carboxy Arachidonic Acid	-	-	333.202	334.214	[M-H]-	C20H30O4	9	9	9	9	9	9	9	9	9	9	9	9	9	9	9	9	9	30635	31990	29484	34660	16136	27560	19463	22389	16584	28897	30433	20063
MW10010949	Phosphoribosyl formamidocarboxamide	-	-	331.046	366.058	[M+H-2H2O]+	C10H15N4O9P	9	9	9	9	9	9	9	9	9	9	9	9	9	9	9	9	9	30691	9	213360	435900	625930	9	9	9	357290	9	31567	387280
MW10142444	3-Carboxy-1-hydroxypropyl-ThPP;Succinate semialdehyde-thiamin diphosphate	-	-	579.082	527.077	[M+Cl+NH3]-	C16H25N4O10P2S	9	9	9	9	9	9	9	9	9	9	9	9	9	9	9	9	9	36987	13753	75735	78336	308800	28012	2481	13589	177210	4108.8	2701.3	217260
MWC10137321	1-(1Z-Hexadecenyl)-sn-glycero-3-phosphocholine	-	-	502.326	479.338	[M+Na]+	C24H50NO6P	9	9	9	9	9	9	9	9	9	9	9	9	9	9	9	9	9	43521	32618	81509	215420	66957	42895	24939	13046	48412	69194	38153	67287
MW10011324	Reduced riboflavin	-	-	779.288	378.154	[2M+Na]+	C17H22N4O6	9	9	9	9	9	9	9	9	9	9	9	9	9	9	9	9	9	43949	39619	56121	125220	117890	93635	16333	63672	68003	9	23495	72843
MW10002105	N-Formyl-L-aspartate	-	-	206.006	161.032	[M-H+2Na]+	C5H7NO5	9	9	9	9	9	9	9	9	9	9	9	9	9	9	9	9	9	47396	16206	69981	159460	28009	83432	25238	14063	56050	4459.3	37169	45815
MW10010002	Mannobiose;alpha-1,6-Mannobiose;alpha-D-Manp-(1->6)-D-Manp	-	-	377.084	342.116	[M+Cl]-	C12H22O11	9	9	9	9	9	9	9	9	9	9	9	9	9	9	9	9	9	48107	23405	112670	138350	260900	445230	14971	51395	34700	222690	89657	81714
MW10126995	Linoleoyl glycine	-	-	336.253	337.262	[M-H]-	C20H35NO3	9	9	9	9	9	9	9	9	9	9	9	9	9	9	9	9	9	49319	43037	102290	3735600	24498	232550	69018	26812	573560	35999	31519	1338600
MW10013850	L-Threonylcarbamoyladenylate;L-Threonylcarbamoyl-AMP;TC-AMP	-	-	539.107	492.101	[M+H+HCOOH]+	C15H21N6O11P	9	9	9	9	9	9	9	9	9	9	9	9	9	9	9	9	9	59666	76665	470270	718090	168620	31831	25680	52400	284660	48730	64698	272330
MWC10144294	Lauric acid diethanolamide	-	-	288.252	287.246	[M+H]+	C16H33NO3	9	9	9	9	9	9	9	9	9	9	9	9	9	9	9	9	9	64582	52969	46963	55833	54616	49936	41797	44493	52442	40922	64092	51934
MW10128227	AMC Arachidonoyl Amide	-	-	460.28	461.293	[M-H]-	C30H39NO3	9	9	9	9	9	9	9	9	9	9	9	9	9	9	9	9	9	65031	52605	57113	193480	45005	96715	16963	33810	41067	83203	62915	86919
MW10138464	12-OPDA;(15Z)-12-Oxophyto-10,15-dienoate;(15Z)-12-Oxophyto-10,15-dienoic acid;9(S),13(S)-12-Oxo-PDA;12-Oxo-10,15(Z)-phytodienoic acid	-	-	293.21	292.204	[M+H]+	C18H28O3	9	9	9	9	9	9	9	9	9	9	9	9	9	9	9	9	9	65828	80321	102690	60815	125490	123830	144640	107620	43280	101140	60186	83833
MW10016446	di-trans,poly-cis-Undecaprenyl diphosphate;Undecaprenyl diphosphate;Bactoprenyl diphosphate;ditrans,octacis-Undecaprenyl diphosphate	-	-	947.609	926.632	[M-2H+Na]-	C55H92O7P2	9	9	9	9	9	9	9	9	9	9	9	9	9	9	9	9	9	66961	169450	235240	274430	936940	203380	129850	307120	407760	130250	137640	299600
MW10005670	4-O-Dimethylallyl-L-tyrosine	-	-	250.146	249.137	[M+H]+	C14H19NO3	9	9	9	9	9	9	9	9	9	9	9	9	9	9	9	9	9	67363	16254	1060500	2315000	4836900	67673	9652.1	50170	474360	10885	6587.6	424270
MW10142446	Nicotinate D-ribonucleoside;beta-D-Ribosylnicotinate	-	-	239.068	256.082	[M+H-H2O]+	C11H14NO6	9	9	9	9	9	9	9	9	9	9	9	9	9	9	9	9	9	69104	28382	39037	94709	92422	69031	9933.5	24688	34868	15297	16872	27537
MW10126784	TMS	-	-	301.141	300.136	[M+H]+	C18H20O4	9	9	9	9	9	9	9	9	9	9	9	9	9	9	9	9	9	70453	65782	46865	59641	60032	65450	65546	65788	72493	55921	70270	61708
MW10130875	Tyr Tyr	-	-	689.277	344.137	[2M+H]+	C18H20N2O5	9	9	9	9	9	9	9	9	9	9	9	9	9	9	9	9	9	74899	8140	131910	125700	757500	133390	4413.4	65503	256820	5954.7	37583	1295000
MW10132828	Glu Thr His	-	-	403.199	385.16	[M+NH4]+	C15H23N5O7	9	9	9	9	9	9	9	9	9	9	9	9	9	9	9	9	9	78587	56641	194360	28271	323820	39910	23438	62943	225850	12574	37484	435300
MW10011210	Tyrosine-betaxanthin	-	-	375.117	374.111	[M+H]+	C18H18N2O7	9	9	9	9	9	9	9	9	9	9	9	9	9	9	9	9	9	80203	272360	105430	106690	56437	118650	153310	129140	97852	127040	144980	126900
MW10139013	3-Hydroxy-L-kynurenine	-	-	240.098	224.08	[M-H+NH3]-	C10H12N2O4	9	9	9	9	9	9	9	9	9	9	9	9	9	9	9	9	9	80319	9	54640	217240	358410	174810	9	76042	344540	9	9	706980
MW10128230	PE(17:1(9Z)/0:0)	-	-	466.292	465.286	[M+H]+	C22H44NO7P	9	9	9	9	9	9	9	9	9	9	9	9	9	9	9	9	9	81684	81791	221400	794030	983100	65145	85994	273180	6926000	60972	77292	2146000
MW10126416	NERYL ACETATE	-	-	179.142	196.146	[M+H-H2O]+	C12H20O2	9	9	9	9	9	9	9	9	9	9	9	9	9	9	9	9	9	84915	84445	125910	100350	125380	112150	109190	58666	62693	101580	60417	65286
MW10007475	S-(L-Histidin-5-yl)-L-cysteine S-oxide	-	-	329.032	290.068	[M+K]+	C9H14N4O5S	9	9	9	9	9	9	9	9	9	9	9	9	9	9	9	9	9	89574	94070	545060	1581300	2269700	9	9	9	938990	57609	81269	761150
MW10129507	Ile Arg	-	-	288.203	287.196	[M+H]+	C12H25N5O3	9	9	9	9	9	9	9	9	9	9	9	9	9	9	9	9	9	90415	211370	120580	103430	94503	68905	169870	274840	87328	141230	286000	180600
MW10008998	1-(4-Hydroxy-3-methoxyphenyl)-2-(2-methoxyphenoxy)propane-1,3-diol	-	-	338.159	320.126	[M+NH4]+	C17H20O6	9	9	9	9	9	9	9	9	9	9	9	9	9	9	9	9	9	97686	31354	182800	137450	224000	69077	53687	84271	221680	10334	57996	218110
MW10138430	1-O-Galloyl-beta-D-glucose;1-Galloyl-beta-glucose;beta-Glucogallin;1-Galloyl-beta-D-glucose	-	-	313.051	332.074	[M-H-H2O]-	C13H16O10	9	9	9	9	9	9	9	9	9	9	9	9	9	9	9	9	9	104040	194040	338640	165640	852310	220130	52944	125850	932840	14760	63967	1109200
MWC10142583	Methyl 2-aminobenzoate	-	-	325.113	151.063	[2M+Na]+	C8H9NO2	9	9	9	9	9	9	9	9	9	9	9	9	9	9	9	9	9	108280	52695	16193	118060	76487	14390	45372	198090	197170	58915	194540	110600
MW10008726	9,10-Epoxy-18-hydroxystearate	-	-	-	314.246	-	C18H34O4	9	9	9	9	9	9	9	9	9	9	9	9	53863	36611	28269	30448	59516	109460	132240	124540	234460	81462	47283	82698	154510	204620	97870	158120	164330
MW10143148	L-abrine	-	-	260.148	218.106	[M+CH3CN+H]+	C12H14N2O2	9	9	9	9	9	9	9	9	9	9	9	9	9	9	9	9	9	113820	40056	246410	207450	392910	119670	39656	73216	314510	13849	72822	347260
MW10149001	GUANOSINE 5'-DIPHOSPHATE	-	-	442.015	443.024	[M-H]-	C10H15N5O11P2	9	9	9	9	9	9	9	9	9	9	9	9	9	9	9	9	9	114340	159450	136620	106260	246560	37373	156320	83239	150580	74528	88400	162660
MW10126557	3-hydroxy-tetradecanoic acid	-	-	243.196	244.204	[M-H]-	C14H28O3	9	9	9	9	9	9	9	9	9	9	9	9	9	9	9	9	9	118440	108550	177170	2393200	1135400	260950	58609	68570	4330700	89384	47944	1998100
MW10137650	Gln-Ile	-	-	258.146	259.153	[M-H]-	C11H21N3O4	9	9	9	9	9	9	9	9	9	9	9	9	9	9	9	9	9	124090	243040	182710	494920	60737	109470	250940	118030	336490	80739	126090	268010
MW10012041	Myriocin	-	-	402.285	401.278	[M+H]+	C21H39NO6	9	9	9	9	9	9	9	9	9	9	9	9	9	9	9	9	9	125450	86488	298030	587700	229460	84284	124340	98742	149900	26751	50579	117860
MW10143713	p-Methoxycinnamic acid ethyl ester	-	-	413.195	206.094	[2M+H]+	C12H14O3	9	9	9	9	9	9	9	9	9	9	9	9	9	9	9	9	9	135530	98868	128080	124340	97344	134940	138830	109170	168090	115600	112370	82061
MW10003642	3-(3,4-Dihydroxyphenyl)lactic acid	-	-	214.071	198.053	[M-H+NH3]-	C9H10O5	9	9	9	9	9	9	9	9	9	9	9	9	9	9	9	9	9	139540	114790	246800	572850	238880	226200	111830	250650	158910	88470	158270	126820
MW10004433	L-2-Methyltryptophan;2-Methyl-L-tryptophan	-	-	183.101	218.106	[M+H-2H2O]+	C12H14N2O2	9	9	9	9	9	9	9	9	9	9	9	9	9	9	9	9	9	139660	79525	99911	71275	76263	62234	186680	59627	102160	156470	55000	50691
MWC10144623	9E,11E-Octadecadienoic acid	-	-	263.237	280.24	[M+H-H2O]+	C18H32O2	9	9	9	9	9	9	9	9	9	9	9	9	9	9	9	9	9	140820	159270	126660	109380	137130	99554	86134	71702	122700	199470	126960	87179
MW10007704	5-Aminoimidazole ribonucleotide	-	-	362.011	295.057	[M-2H+3Na]+	C8H14N3O7P	9	9	9	9	9	9	9	9	9	9	9	9	9	9	9	9	9	141490	91202	156970	124370	132950	151700	50730	79075	33343	79081	112650	47487
MW10014979	Adenosine tetraphosphate	-	-	650.978	586.962	[M+CH3CN+Na]+	C10H17N5O16P4	9	9	9	9	9	9	9	9	9	9	9	9	9	9	9	9	9	151690	9	508620	361780	1577800	151760	111150	285780	1036300	225370	220240	1439800
MW10130425	Leu Leu Ser	-	-	332.218	331.211	[M+H]+	C15H29N3O5	9	9	9	9	9	9	9	9	9	9	9	9	9	9	9	9	9	159170	110520	252280	190520	95806	175340	46232	82536	1486400	26262	86914	1223200
MW10141825	ferulic acid	-	-	193.05	194.058	[M-H]-	C10H10O4	9	9	9	9	9	9	9	9	9	9	9	9	9	9	9	9	9	176490	69470	2507300	914660	8512400	324210	22705	167310	2012300	43339	158550	4578700
MW10007604	(9Z,15Z)-(13S)-12,13-Epoxyoctadeca-9,11,15-trienoic acid;(9Z,15Z)-(13S)-12,13-Epoxyoctadeca-9,11,15-trienoate;(9Z)-(13S)-12,13-Epoxyoctadeca-9,11,15-trienoate;12,13(S)-EOT;12,13(S)-EOTrE	-	-	257.191	292.204	[M+H-2H2O]+	C18H28O3	9	9	9	9	9	9	9	9	9	9	9	9	9	9	9	9	9	180630	140020	244260	276410	103420	215890	139810	179410	151210	182810	200950	144340
MW10010950	Salicin 6-phosphate;Salicin-6P	-	-	365.062	366.072	[M-H]-	C13H19O10P	9	9	9	9	9	9	9	9	9	9	9	9	9	9	9	9	9	183670	6873.2	712100	881960	1189300	543320	50434	46278	118030	1458.6	227610	125650
MW10144260	2-hexadecenal	-	-	239.237	238.23	[M+H]+	C16H30O	9	9	9	9	9	9	9	9	9	9	9	9	9	9	9	9	9	184570	202290	134040	156580	137450	141680	145140	91156	101500	153480	134090	132820
MWC10144990	Myristoleic acid	-	-	225.186	226.193	[M-H]-	C14H26O2	9	9	9	9	9	9	9	9	9	9	9	9	9	9	9	9	9	188700	151560	163760	174400	152660	129700	156440	164760	136850	193440	121380	181160
MW10137733	LPA 18:3	-	-	431.219	432.228	[M-H]-	C21H37O7P	9	9	9	9	9	9	9	9	9	9	9	9	9	9	9	9	9	191430	362340	419140	372950	910460	327670	388140	792890	679010	309340	523180	681320
MW10129229	Asn Leu	-	-	246.145	245.138	[M+H]+	C10H19N3O4	9	9	9	9	9	9	9	9	9	9	9	9	9	9	9	9	9	194330	489420	262990	792320	250750	225860	138990	155960	413270	101730	187030	607820
MW10139615	P1,P4-Bis(5'-uridyl) tetraphosphate;UppppU	-	-	841.992	789.994	[M+Cl+NH3]-	C18H26N4O23P4	9	9	9	9	9	9	9	9	9	9	9	9	9	9	9	9	9	194420	105040	205910	261830	118220	266960	318880	264110	268420	288530	308730	157410
MW10004389	2-(Hydroxymethyl)-3-(acetamidomethylene)succinate;2-(Acetamidomethylene)-3-(hydroxymethyl)succinate	-	-	257.077	217.059	[M-H+CH3CN]-	C8H11NO6	9	9	9	9	9	9	9	9	9	9	9	9	9	9	9	9	9	195900	102480	282310	268520	301930	151910	101290	179510	245130	105190	108930	239440
MW10147075	Benzylacetate	-	-	151.075	150.068	[M+H]+	C9H10O2	9	9	9	9	9	9	9	9	9	9	9	9	9	9	9	9	9	195950	228170	277350	234350	201110	209950	175780	170630	264650	213090	188280	251370
MWC10152264	Oleana-1,9(11)-dien-28-oic acid, 2-cyano-3,12-dioxo-, methyl ester	-	-	506.321	505.319	[M+H]+	C32H43NO4	9	9	9	9	9	9	9	9	9	9	9	9	9	9	9	9	9	201900	282520	244030	285310	270420	197990	299340	242770	266100	170620	147510	214080
MW10016088	Diadenosine tetraphosphate	-	-	417.016	836.048	[M-2H]-	C20H28N10O19P4	9	9	9	9	9	9	9	9	9	9	9	9	9	9	9	9	9	216430	584360	727560	103260	491730	373220	138850	295050	709400	262540	162370	639860
MW10013100	1-O-[2-(L-Cysteinamido)-2-deoxy-alpha-D-glucopyranosyl]-1D-myo-inositol;Desacetylmycothiol	-	-	484.152	444.141	[M-H+CH3CN]-	C15H28N2O11S	9	9	9	9	9	9	9	9	9	9	9	9	9	9	9	9	9	218290	238480	134660	178280	146760	136510	219290	154220	115090	166710	202070	145650
MW10011651	Betanidin;(2S)-4-[2-[(2S)-2-Carboxy-2,3-dihydro-5,6-dihydroxy-1H-indol-1-yl]ethenyl]-2,3-dihydro-2,6-pyridinedicarboxylic acid	-	-	369.071	388.091	[M-H-H2O]-	C18H16N2O8	9	9	9	9	9	9	9	9	9	9	9	9	9	9	9	9	9	222660	246010	180520	208050	156950	178010	186900	116220	253780	272530	150960	226190
MW10132228	Leu Leu Glu	-	-	374.226	373.221	[M+H]+	C17H31N3O6	9	9	9	9	9	9	9	9	9	9	9	9	9	9	9	9	9	223760	182370	178890	263500	215800	286430	43809	62514	560220	17692	199900	1028000
MW10009683	N6-Isopentenyladenosine	-	-	336.166	335.159	[M+H]+	C15H21N5O4	9	9	9	9	9	9	9	9	9	9	9	9	9	9	9	9	9	227060	304710	412110	185810	181580	253630	370840	253970	316070	288130	261560	325100
MW10144346	cis-9,10-Epoxystearic acid	-	-	321.239	298.251	[M+Na]+	C18H34O3	9	9	9	9	9	9	9	9	9	9	9	9	9	9	9	9	9	237950	223100	327520	224230	267680	245990	283610	254840	225260	323040	235730	407500
MW10008170	N(6)-[(Indol-3-yl)acetyl]-L-lysine;N6-[(Indol-3-yl)acetyl]-L-lysine	-	-	326.149	303.158	[M+Na]+	C16H21N3O3	9	9	9	9	9	9	9	9	9	9	9	9	9	9	9	9	9	253590	347420	300480	653880	266380	356980	277720	434840	206920	509620	538610	245050
MWL0000270	3,7-Dimethyl-2 E, 6-octadienyl acetate	-	-	214.181	196.146	[M+NH4]+	C12H20O2	9	9	9	9	9	9	9	9	9	9	9	9	9	9	9	9	9	253620	251910	265840	274340	334070	322840	263900	210040	209110	287240	243290	241320
MW10004687	4-[(Hydroxymethyl)nitrosoamino]-1-(3-pyridinyl)-1-butanone	-	-	263.113	223.096	[M-H+CH3CN]-	C10H13N3O3	9	9	9	9	9	9	9	9	9	9	9	9	9	9	9	9	9	258400	266360	205250	300820	141080	206710	171840	290390	84737	400760	100710	172820
MW10014826	4,5-Dihydro-4-hydroxy-5-S-glutathionyl-benzo[a]pyrene	-	-	610.157	575.173	[M+Cl]-	C30H29N3O7S	9	9	9	9	9	9	9	9	9	9	9	9	9	9	9	9	9	263440	369020	330380	289730	234040	375460	490370	464340	325410	592200	454680	486800
MW10130587	Ser Thr Gln	-	-	381.175	334.149	[M+HCOO+2H]+	C12H22N4O7	9	9	9	9	9	9	9	9	9	9	9	9	9	9	9	9	9	282750	301670	537580	46143	382740	39290	100920	133020	337020	15896	163770	733680
MW10128216	DEHYDRO(11,12)URSOLIC ACID LACTONE	-	-	455.355	454.345	[M+H]+	C30H46O3	9	9	9	9	9	9	9	9	9	9	9	9	9	9	9	9	9	283840	195630	198110	128680	153310	169900	219200	147070	96862	272440	116340	116460
MWC10146361	Docosatrienoic acid	-	-	352.319	334.287	[M+NH4]+	C22H38O2	9	9	9	9	9	9	9	9	9	9	9	9	9	9	9	9	9	283990	210280	132850	76801	113120	104500	94701	89436	70005	136970	74086	81404
MW10002613	9-Oxo-nonanoic acid	-	-	173.116	172.11	[M+H]+	C9H16O3	9	9	9	9	9	9	9	9	9	9	9	9	9	9	9	9	9	287990	289260	254530	269610	144010	196470	231180	257870	228310	362700	325200	275760
MW10005615	5-Hydroxyindoleacetylglycine	-	-	247.072	248.08	[M-H]-	C12H12N2O4	9	9	9	9	9	9	9	9	9	9	9	9	9	9	9	9	9	293910	417310	900380	619450	630280	109330	195600	278600	981600	348480	152630	722000
MW10011156	Biocytin;N6-D-Biotinyl-L-lysine;epsilon-N-Biotinyl-L-lysine	-	-	487.052	372.183	[M-2H+3K]+	C16H28N4O4S	9	9	9	9	9	9	9	9	9	9	9	9	9	9	9	9	9	301420	151440	87883	326200	298380	85491	72938	165560	66882	63391	82004	149600
MW10128635	Ser Trp	-	-	292.129	291.122	[M+H]+	C14H17N3O4	9	9	9	9	9	9	9	9	9	9	9	9	9	9	9	9	9	316900	517390	333160	855710	214330	317340	161630	175580	1062700	65949	203860	448140
MW10152542	trans-Traumatic acid	-	-	244.155	228.136	[M-H+NH3]-	C12H20O4	9	9	9	9	9	9	9	9	9	9	9	9	9	9	9	9	9	317510	370030	345050	349510	209510	272030	429770	291260	235680	315040	265990	273880
MW10003741	3-[(1R,2S,5R,6S)-5-Hydroxy-7-oxabicyclo[4.1.0]heptan-2-yl]-2-oxopropanoate;Epoxy-4S-H4HPP	-	-	439.101	200.069	[2M+K]+	C9H12O5	9	9	9	9	9	9	9	9	9	9	9	9	9	9	9	9	9	335320	300920	276260	344150	391810	485250	491430	427040	360380	600670	361680	281480
MW10132283	Val Glu Gln	-	-	421.194	374.18	[M+HCOO+2H]+	C15H26N4O7	9	9	9	9	9	9	9	9	9	9	9	9	9	9	9	9	9	340560	170620	325680	358910	525400	356830	196300	172620	314260	166400	269870	257240
MW10005223	3-Deoxy-D-manno-octulosonate;Ketodeoxyoctonate;KDO;2-Dehydro-3-deoxy-D-octonate;3-Deoxy-D-manno-2-octulosonate;3-Deoxyoctulosonic acid	-	-	280.1	238.069	[M+CH3CN+H]+	C8H14O8	9	9	9	9	9	9	9	9	9	9	9	9	9	9	9	9	9	365780	312060	71901	158920	44270	629440	88406	353470	986290	283380	220780	1049400
MW10129612	Phe Gln	-	-	294.143	293.138	[M+H]+	C14H19N3O4	9	9	9	9	9	9	9	9	9	9	9	9	9	9	9	9	9	391200	1548300	488270	2108500	165800	636570	937350	558440	1512300	236000	366100	581070
MW10153678	(-)-.alpha.-Kainic acid	-	-	444.234	213.1	[2M+NH4]+	C10H15NO4	9	9	9	9	9	9	9	9	9	9	9	9	9	9	9	9	9	398260	327000	456590	654470	459450	497800	296640	345720	369150	304590	393420	337300
MW10128134	Ile-Phe-OH	-	-	773.302	386.148	[2M+H]+	C20H22N2O6	9	9	9	9	9	9	9	9	9	9	9	9	9	9	9	9	9	441680	784700	751290	242140	516800	999980	924500	1125300	447300	1520000	1359400	1109100
MW10006362	gamma-Glutamyltyramine;gamma-L-Glutamyltyramine	-	-	267.133	266.127	[M+H]+	C13H18N2O4	9	9	9	9	9	9	9	9	9	9	9	9	9	9	9	9	9	454080	185700	743620	608290	2949200	780380	287850	235680	570650	218340	666570	1163200
MWC10144184	1-Palmitoyl-2-linoleoyl-sn-glycero-3-phosphocholine	-	-	824.512	757.562	[M-2H+3Na]+	C42H80NO8P	9	9	9	9	9	9	9	9	9	9	9	9	9	9	9	9	9	465020	577380	271770	468620	701990	407440	509120	778650	642700	1144200	855020	577850
MW10143901	Diethyltoluamide	-	-	192.136	191.131	[M+H]+	C12H17NO	9	9	9	9	9	9	9	9	9	9	9	9	9	9	9	9	9	466850	620560	442720	432230	357120	441050	281940	318030	298450	246850	274800	243520
MW10009592	S-(Hercyn-2-yl)-L-cysteine S-oxide	-	-	375.153	333.123	[M+CH3CN+H]+	C12H21N4O5S	9	9	9	9	9	9	9	9	9	9	9	9	9	9	9	9	9	484040	404480	644640	621200	677980	535950	634080	616470	1518200	238430	398300	1556100
MW10010382	N-Acetyl-9-O-acetylneuraminate	-	-	393.141	351.116	[M+CH3CN+H]+	C13H21NO10	9	9	9	9	9	9	9	9	9	9	9	9	9	9	9	9	9	498600	533540	540030	2222700	892660	625020	347510	553580	417050	3821.6	545790	473180
MW10008613	(7S,8S)-DiHODE;(9Z,12Z)-(7S,8S)-Dihydroxyoctadeca-9,12-dienoic acid;(7S,8S,9Z,12Z)-7,8-Dihydroxyoctadeca-9,12-dienoate	-	-	647.448	312.23	[2M+Na]+	C18H32O4	9	9	9	9	9	9	9	9	9	9	9	9	9	9	9	9	9	499470	407320	381160	378630	161730	312400	317620	438040	315930	655190	621560	406550
MW10130351	Ser Pro Lys	-	-	331.197	330.19	[M+H]+	C14H26N4O5	9	9	9	9	9	9	9	9	9	9	9	9	9	9	9	9	9	507810	168600	800760	311130	1197100	611600	223870	553920	1105300	10732	525970	1079300
MW10129702	His Phe	-	-	303.143	302.138	[M+H]+	C15H18N4O3	9	9	9	9	9	9	9	9	9	9	9	9	9	9	9	9	9	538230	782590	790160	543660	588660	899350	922290	831330	712190	1023200	969380	844970
MW10004174	3-Hydroxy-5-methyl-L-tyrosine	-	-	210.076	211.084	[M-H]-	C10H13NO4	9	9	9	9	9	9	9	9	9	9	9	9	9	9	9	9	9	551020	981910	907860	491200	970950	1754300	1506900	1091100	806440	1319000	1552200	1067000
MW10128562	Phe Ser	-	-	253.118	252.111	[M+H]+	C12H16N2O4	9	9	9	9	9	9	9	9	9	9	9	9	9	9	9	9	9	553720	1042900	889910	1246100	327700	825620	285930	482160	1194300	248410	433020	1188200
MW10012493	2'-Deoxy-5-hydroxymethylcytidine-5'-diphosphate	-	-	438.01	417.034	[M-2H+Na]-	C10H17N3O11P2	9	9	9	9	9	9	9	9	9	9	9	9	9	9	9	9	9	575390	280870	643480	141980	157870	375520	153090	419130	564330	558090	332520	644340
MW10009760	Indole-3-acetyl-beta-1-D-glucoside;1-O-(Indol-3-yl)acetyl-beta-D-glucose	-	-	360.106	337.116	[M+Na]+	C16H19NO7	9	9	9	9	9	9	9	9	9	9	9	9	9	9	9	9	9	577330	777500	697460	1202300	564540	640200	920980	613060	772410	840970	587240	956960
MW10129183	Ser Leu	-	-	219.133	218.127	[M+H]+	C9H18N2O4	9	9	9	9	9	9	9	9	9	9	9	9	9	9	9	9	9	605380	1078600	737680	1898800	342410	637800	247820	471240	1438600	123040	316720	1857600
MW10128487	N-( -ketocaproyl)-L-Homoserine lactone	-	-	229.119	213.1	[M+NH4-2H]-	C10H15NO4	9	9	9	9	9	9	9	9	9	9	9	9	9	9	9	9	9	621640	146340	132840	1520300	738030	275770	151360	407970	1045700	519360	199090	725150
MW10004501	(3E)-4-(2-Carboxyphenyl)-2-oxobut-3-enoate;trans-2'-Carboxybenzalpyruvate	-	-	236.056	220.037	[M-H+NH3]-	C11H8O5	9	9	9	9	9	9	9	9	9	9	9	9	9	9	9	9	9	643520	350780	795770	507930	925000	591530	418820	423710	747590	381950	474450	743280
MWC10149635	L-Homophenylalanine	-	-	178.087	179.095	[M-H]-	C10H13NO2	9	9	9	9	9	9	9	9	9	9	9	9	9	9	9	9	9	653250	552980	641130	789100	1693300	880560	340680	728280	2677700	828110	1126900	1067300
MW10001568	(R) 2,3-Dihydroxy-3-methylvalerate	-	-	319.129	148.074	[2M+Na]+	C6H12O4	9	9	9	9	9	9	9	9	9	9	9	9	9	9	9	9	9	692800	553510	694370	581750	710510	468240	555570	424250	894150	326120	307790	749370
MW10010379	S-(2-Hydroxyethyl)glutathione	-	-	391.125	351.11	[M-H+CH3CN]-	C12H21N3O7S	9	9	9	9	9	9	9	9	9	9	9	9	9	9	9	9	9	702430	743890	810000	220650	209650	604350	134210	409680	587860	418130	327350	825980
MW10138347	Dihydroxyfumarate;Dihydroxyfumaric acid	-	-	232.973	148.001	[M+K+HCOOH]+	C4H4O6	9	9	9	9	9	9	9	9	9	9	9	9	9	9	9	9	9	759980	1517500	1207300	1503300	630370	645880	795340	752040	1548700	389860	706610	1946700
MWC10148970	Thiouric acid	-	-	200.03	184.005	[M+NH4-2H]-	C5H4N4O2S	9	9	9	9	9	9	9	9	9	9	9	9	9	9	9	9	9	760270	848200	706590	639640	745700	771110	885600	712040	638740	1065300	960010	582440
MW10138051	Dihydrofolate;Dihydrofolic acid;7,8-Dihydrofolate;7,8-Dihydrofolic acid;7,8-Dihydropteroylglutamate	-	-	462.152	443.155	[M+F]-	C19H21N7O6	9	9	9	9	9	9	9	9	9	9	9	9	9	9	9	9	9	807010	478380	1143000	811790	2261200	2509800	558710	138060	698420	43517	348990	771550
MW10132775	Ile Asp His	-	-	430.195	383.18	[M+HCOO+2H]+	C16H25N5O6	9	9	9	9	9	9	9	9	9	9	9	9	9	9	9	9	9	823910	204330	1306200	587170	444200	1137400	183730	577190	955060	155040	459120	674550
MW10010592	1-O-Feruloyl-beta-D-glucose;1-Feruloyl-D-glucose	-	-	355.102	356.111	[M-H]-	C16H20O9	9	9	9	9	9	9	9	9	9	9	9	9	9	9	9	9	9	866540	1349600	4019000	165760	885670	2219900	951910	1234000	813320	2215400	1000700	2485600
MW10063848	Suberylglycine	-	-	230.102	231.111	[M-H]-	C10H17NO5	9	9	9	9	9	9	9	9	9	9	9	9	9	9	9	9	9	873170	332610	1315000	1266000	1330700	728530	245030	773370	737200	420450	680340	1737300
MW10144889	2-Arachidonoylglycerol	-	-	361.273	378.277	[M+H-H2O]+	C23H38O4	9	9	9	9	9	9	9	9	9	9	9	9	9	9	9	9	9	892220	605290	552930	521530	491490	429470	745400	497870	378180	355650	346530	306430
MW10001719	Leukoaminochrome	-	-	152.07	151.063	[M+H]+	C8H9NO2	9	9	9	9	9	9	9	9	9	9	9	9	9	9	9	9	9	901520	1428000	1553200	637440	2537200	2437800	683050	1144900	647130	2271200	2331800	1394100
MW10127664	Arachidonoyl thio-PC	-	-	828.54	783.56	[M-H+2Na]+	C44H82NO6PS	9	9	9	9	9	9	9	9	9	9	9	9	9	9	9	9	9	907870	1654100	519910	1180900	2012100	1068200	1625400	963460	1409500	2259500	1898000	1127700
MW10011496	1-O-[2-(Acetylamino)-2-deoxy-alpha-D-glucopyranosyl]-D-myo-Inositol;1-(2-Acetamido-2-deoxy-alpha-D-glucopyranosyl)-1D-myo-inositol	-	-	435.148	383.143	[M+Cl+NH3]-	C14H25NO11	9	9	9	9	9	9	9	9	9	9	9	9	9	9	9	9	9	914370	1148300	1597000	740710	822960	1195000	208790	744600	2353300	746740	949800	2748800
MWC10010017	-Gentiobiose	-	-	360.15	342.116	[M+NH4]+	C12H22O11	9	9	9	9	9	9	9	9	9	9	9	9	9	9	9	9	9	1057000	2242500	954880	897960	712880	1230600	1072800	949270	1606600	942020	738420	1010000
MW10130011	Pro Asp Ser	-	-	300.123	317.122	[M+H-H2O]+	C12H19N3O7	9	9	9	9	9	9	9	9	9	9	9	9	9	9	9	9	9	1057900	167110	2328000	1663400	2439500	949340	177190	152580	1055400	36898	218310	893280
MWC10144674	Methyl 2-octynoate	-	-	155.106	154.099	[M+H]+	C9H14O2	9	9	9	9	9	9	9	9	9	9	9	9	9	9	9	9	9	1079100	934140	868290	861750	526220	874270	761440	921790	772160	1272300	1263500	898680
MW10138322	Dihydropteroate;7,8-Dihydropteroate	-	-	354.139	314.113	[M-H+CH3CN]-	C14H14N6O3	9	9	9	9	9	9	9	9	9	9	9	9	9	9	9	9	9	1082800	1454300	1886300	877580	1620400	1784900	894170	1621200	890660	1845900	2460600	1292000
MW10128646	Tyr Leu	-	-	295.168	294.158	[M+H]+	C15H22N2O4	9	9	9	9	9	9	9	9	9	9	9	9	9	9	9	9	9	1092600	1484600	1541200	2168400	839700	1215500	747490	1007200	1934600	366660	936820	1312500
MW10130742	His Ala Leu	-	-	406.143	339.191	[M-2H+3Na]+	C15H25N5O4	9	9	9	9	9	9	9	9	9	9	9	9	9	9	9	9	9	1123800	403490	656790	388770	694680	687380	252840	848290	231690	141940	245390	288140
MW10013563	10-Formyldihydrofolate	-	-	523.14	471.15	[M+Cl+NH3]-	C20H21N7O7	9	9	9	9	9	9	9	9	9	9	9	9	9	9	9	9	9	1126000	1228700	907320	31579	23830	44460	538800	698300	1204000	142980	171390	1843500
MW10007630	S-(Indolylmethylthiohydroximoyl)-L-cysteine	-	-	312.083	293.083	[M+F]-	C13H15N3O3S	9	9	9	9	9	9	9	9	9	9	9	9	9	9	9	9	9	1141900	1157100	1389900	228690	254600	83716	149220	336820	247900	3230.1	383400	988060
MW10004202	2-Hydroxy-6-ketononatrienedioate;(2Z,4E,7E)-2-Hydroxy-6-oxonona-2,4,7-triene-1,9-dioate	-	-	252.051	212.032	[M-H+CH3CN]-	C9H8O6	9	9	9	9	9	9	9	9	9	9	9	9	9	9	9	9	9	1161900	242790	1471000	1212200	1388200	843980	324230	610160	1093500	123380	337780	1418800
MW10152686	gamma-Glutamylglutamine	-	-	274.104	275.112	[M-H]-	C10H17N3O6	9	9	9	9	9	9	9	9	9	9	9	9	9	9	9	9	9	1174800	1350000	972380	1584800	618620	724870	2803600	1137100	1218100	1006800	1131500	1147000
MW10139151	4-(beta-D-Glucosyloxy)benzoate;4-Hydroxybenzoate-O-glucoside	-	-	335.053	300.084	[M+Cl]-	C13H16O8	9	9	9	9	9	9	9	9	9	9	9	9	9	9	9	9	9	1215400	318520	8676500	21572000	12233000	653760	131380	11109000	23646000	9	3408200	33448000
MW10139503	3-Methyldioxyindole;3-Hydroxy-3-methyloxindole	-	-	198.032	163.063	[M+Cl]-	C9H9NO2	9	9	9	9	9	9	9	9	9	9	9	9	9	9	9	9	9	1346100	1504100	1285500	1290200	1454500	1354100	1583700	1314000	1168700	1705700	1694500	1073500
MWC10002251	D-Quinovose	-	-	201.026	164.068	[M+K-2H]-	C6H12O5	9	9	9	9	9	9	9	9	9	9	9	9	9	9	9	9	9	1361500	1652200	1371200	1609600	1677400	1488000	1555500	1469500	1519600	1469400	1661200	1697700
MW10140085	(6Z)-Octadecenoic acid;Petroselinic acid;cis-6-Octadecenoic acid	-	-	265.253	282.256	[M+H-H2O]+	C18H34O2	9	9	9	9	9	9	9	9	9	9	9	9	9	9	9	9	9	1457600	1932700	886740	1723000	1057600	1655200	989490	387190	468650	467060	425170	441590
MW10001192	4-Propylphenol	-	-	119.084	136.089	[M+H-H2O]+	C9H12O	9	9	9	9	9	9	9	9	9	9	9	9	9	9	9	9	9	1519600	1712400	2060800	1557300	1551800	2068000	2411700	1387700	2877800	1781000	1325100	1434900
MWL0000565	2,3-dimethylmaleic anhydride	-	-	125.024	126.032	[M-H]-	C6H6O3	9	9	9	9	9	9	9	9	9	9	9	9	9	9	9	9	9	1631100	1789000	3865600	447850	577250	139880	2980600	860650	2638300	67734	1806300	594350
MW10132716	Ser Tyr Asn	-	-	365.145	382.149	[M+H-H2O]+	C16H22N4O7	9	9	9	9	9	9	9	9	9	9	9	9	9	9	9	9	9	1651100	1644900	1483000	479520	970300	346380	495980	520330	984920	212830	818900	1935400
MWC10153512	Cytidine 5'-triphosphate	-	-	481.976	482.985	[M-H]-	C9H16N3O14P3	9	9	9	9	9	9	9	9	9	9	9	9	9	9	9	9	9	1670500	516190	2223000	1340900	5632600	7934600	1098500	2009100	876680	10941000	5926400	1544300
MW10127707	2,5-Dimethylbenzaldehyde	-	-	135.08	134.073	[M+H]+	C9H10O	9	9	9	9	9	9	9	9	9	9	9	9	9	9	9	9	9	1727600	1670100	2178300	1818700	1486400	2257100	2603700	1410700	2847400	1922200	1304400	1448300
MW10133940	Val-Trp-OH	-	-	429.178	411.143	[M+NH4]+	C21H21N3O6	9	9	9	9	9	9	9	9	9	9	9	9	9	9	9	9	9	1785000	498300	3028000	1746000	534700	675960	465640	2662600	1958900	61643	585410	3381600
MWL0000610	p-Tolualdehyde	-	-	121.064	120.058	[M+H]+	C8H8O	9	9	9	9	9	9	9	9	9	9	9	9	9	9	9	9	9	1788100	1532400	8226500	13081000	29104000	1562800	1517600	1899000	15919000	2177000	1326800	13157000
MW10001600	2,3-Dihydroxyindole;Dihydroxyindole	-	-	150.054	149.048	[M+H]+	C8H7NO2	9	9	9	9	9	9	9	9	9	9	9	9	9	9	9	9	9	1886200	2621800	2198400	1545000	1885700	2390400	2832800	3206200	1824100	3311400	2996900	2737800
MW10126459	3-O-Methyl-L-DOPA	-	-	212.091	211.084	[M+H]+	C10H13NO4	9	9	9	9	9	9	9	9	9	9	9	9	9	9	9	9	9	1949300	1096100	2054400	1347700	1613100	1642300	642780	899320	1006700	274290	933590	1520900
MW10007493	N-Succinyl-LL-2,6-diaminoheptanedioate;N-Succinyl-LL-2,6-diaminopimelate;N-Succinyl-L-2,6-diaminoheptanedioate;N-Succinyl-L-2,6-diaminopimelate	-	-	144.045	290.111	[M-2H]-	C11H18N2O7	9	9	9	9	9	9	9	9	9	9	9	9	9	9	9	9	9	1965600	748160	1879000	976360	58170	486300	860340	1893600	568640	126450	519770	487880
MWC10152525	1,8-Octanediol	-	-	129.127	146.131	[M+H-H2O]+	C8H18O2	9	9	9	9	9	9	9	9	9	9	9	9	9	9	9	9	9	2061500	2823700	1896700	2846100	1536100	1798800	1541400	1939700	1513600	2688300	2058500	1522300
MW10001300	(S)-2-Hydroxypropylphosphonate	-	-	281.051	140.024	[2M+H]+	C3H9O4P	9	9	9	9	9	9	9	9	9	9	9	9	9	9	9	9	9	2078800	1207000	2268400	684970	1654400	2103200	1810300	2868800	811780	4092100	2607400	1150300
MWC10149531	3-Indoleacrylic acid	-	-	239.059	187.063	[M+Cl+NH3]-	C11H9NO2	9	9	9	9	9	9	9	9	9	9	9	9	9	9	9	9	9	2098500	2061400	1906400	2263600	1918300	2207500	1943000	2044200	1902800	2140200	2310100	2622200
MWC10143417	NG,NG-Dimethyl-L-arginine	-	-	203.15	202.143	[M+H]+	C8H18N4O2	9	9	9	9	9	9	9	9	9	9	9	9	9	9	9	9	9	2124600	877030	3341000	4124100	6052900	1939600	804300	1453300	4144700	564490	1115100	5958200
MW10001326	(2-Amino-1-hydroxyethyl)phosphonate;1-Hydroxy-2-aminoethylphosphonate	-	-	142.025	141.019	[M+H]+	C2H8NO4P	9	9	9	9	9	9	9	9	9	9	9	9	9	9	9	9	9	2125700	1822800	1998200	1802200	2327300	2084100	1821200	1940000	2476700	2112300	2247000	2323800
MWC10149960	4-Oxo-4-(3-pyridyl)butanal	-	-	146.059	163.063	[M+H-H2O]+	C9H9NO2	9	9	9	9	9	9	9	9	9	9	9	9	9	9	9	9	9	2189400	1279400	1134700	2522600	751260	737510	2369900	1512800	1525600	1880800	1414500	867790
MW10005860	3-beta-D-Galactosyl-sn-glycerol;Galactosylglycerol	-	-	273.093	254.1	[M+F]-	C9H18O8	9	9	9	9	9	9	9	9	9	9	9	9	9	9	9	9	9	2310200	4646800	3030900	2332000	2036000	3782000	3213300	2790000	3702400	3884700	3201000	3331700
MW10127718	2,4-Dihydroxy-2,5-dimethyl-3(2H)-furanone	-	-	289.091	144.042	[2M+H]+	C6H8O4	9	9	9	9	9	9	9	9	9	9	9	9	9	9	9	9	9	2323900	3429100	3301500	1800100	1487500	2914700	2159300	1927900	2908700	4232500	3948600	1814100
MW10126411	O-BENZYL-l-SERINE	-	-	389.17	195.09	[2M-H]-	C10H13NO3	9	9	9	9	9	9	9	9	9	9	9	9	9	9	9	9	9	2381200	5585700	4051400	476990	7326900	12218000	1722200	2290600	1134700	10285000	9339100	1544700
MW10127554	1,2-Dioctanoyl PC	-	-	510.317	509.312	[M+H]+	C24H48NO8P	9	9	9	9	9	9	9	9	9	9	9	9	9	9	9	9	9	2529200	3062000	4675400	6491000	5263200	3133600	4261200	3398900	5149600	2074500	2933900	4815300
MW10005132	8-Dehydro-3-deoxy-D-manno-octulosonate;3,8-Dideoxy-8-oxo-D-manno-octulosonate	-	-	235.038	236.053	[M-H]-	C8H12O8	9	9	9	9	9	9	9	9	9	9	9	9	9	9	9	9	9	2635000	911610	6140300	3484100	15801000	4319500	161290	2140000	17260000	9	756600	16106000
MW10003303	(2S)-2-{[1-(R)-Carboxyethyl]amino}pentanoate	-	-	190.106	189.1	[M+H]+	C8H15NO4	9	9	9	9	9	9	9	9	9	9	9	9	9	9	9	9	9	2681400	724510	3259000	3004900	3309300	3226700	948110	1311800	1911600	611370	1794300	1720800
MW10001713	(Z)-4-Hydroxyphenylacetaldehyde oxime;(Z)-[4-Hydroxyphenylacetaldehyde oxime]	-	-	152.07	151.063	[M+H]+	C8H9NO2	9	9	9	9	9	9	9	9	9	9	9	9	9	9	9	9	9	2843400	1876800	5288700	5599200	1433800	2003600	1748600	4906100	6676600	289320	1910700	8139700
MWC10137145	3-Hydroxybutyrylcarnitine	-	-	230.14	247.142	[M+H-H2O]+	C11H21NO5	9	9	9	9	9	9	9	9	9	9	9	9	9	9	9	9	9	3206900	2244000	4302800	5008700	5483600	5219000	3018300	5330600	7096100	3215300	3317500	8025000
MW10129329	Ile Met	-	-	245.138	262.135	[M+H-H2O]+	C11H22N2O3S1	9	9	9	9	9	9	9	9	9	9	9	9	9	9	9	9	9	3298800	1915300	3172400	4746900	816680	2294600	1092600	1589900	3832400	257110	1752600	12485000
MWC10137377	1-Palmitoyl-2-docosahexaenoyl-sn-glycero-3-phosphocholine	-	-	844.534	805.562	[M+K]+	C46H80NO8P	9	9	9	9	9	9	9	9	9	9	9	9	9	9	9	9	9	3475400	9904200	1921300	4755900	6680200	3624400	5526600	6790700	5692300	12384000	10581000	4463200
MW10128235	PE(17:0/0:0)	-	-	468.308	467.301	[M+H]+	C22H46NO7P	9	9	9	9	9	9	9	9	9	9	9	9	9	9	9	9	9	3726800	5055900	5111100	6134700	6324700	4621800	4897700	4359500	4525100	3386500	3582600	4443900
MW10005762	5-Hydroxy-N-formylkynurenine;5-Hydroxy-N-formyl-L-kynurenine	-	-	251.067	252.075	[M-H]-	C11H12N2O5	9	9	9	9	9	9	9	9	9	9	9	9	9	9	9	9	9	3880900	2528300	4067600	1534800	13921	467710	1644800	8040500	5392000	74754	617120	7375600
MW10002567	2,3,4,5-Tetrahydrodipicolinate;delta1-Piperidine-2,6-dicarboxylate;L-2,3,4,5-Tetrahydrodipicolinate;(S)-2,3,4,5-Tetrahydropyridine-2,6-dicarboxylate	-	-	190.051	171.053	[M+F]-	C7H9NO4	9	9	9	9	9	9	9	9	9	9	9	9	9	9	9	9	9	3916600	1406400	3552300	1632700	9	908160	1508100	3666700	1051200	9	965500	828290
MW10151264	alpha-Methylene-gamma-butyrolactone	-	-	162.055	98.0368	[M+CH3CN+Na]+	C5H6O2	9	9	9	9	9	9	9	9	9	9	9	9	9	9	9	9	9	4027600	2410000	3288900	4219000	3722400	3924800	4021400	2070300	4152100	2990600	1988600	2872800
MW10002167	(2R,3S)-2,3-Dimethylmalate	-	-	180.087	162.053	[M+NH4]+	C6H10O5	9	9	9	9	9	9	9	9	9	9	9	9	9	9	9	9	9	4954900	5675300	4162100	8167900	4703000	5191100	4027600	4237800	6722700	5067300	4265900	6323600
MW10153075	Melibiose	-	-	381.078	342.116	[M+K]+	C12H22O11	9	9	9	9	9	9	9	9	9	9	9	9	9	9	9	9	9	5093300	3714800	4477300	1602200	3007100	5891200	1241100	2247500	2001100	646850	1654900	3780000
MW10139099	N-Benzyloxycarbonylglycine;N-CBZ-glycine	-	-	190.051	209.069	[M-H-H2O]-	C10H11NO4	9	9	9	9	9	9	9	9	9	9	9	9	9	9	9	9	9	5205000	6922500	6237000	3994500	5620900	7897200	8043600	8373700	4865400	9854400	9333100	7052300
MW10010758	3-Methoxytyramine-betaxanthin	-	-	343.12	360.132	[M+H-H2O]+	C18H20N2O6	9	9	9	9	9	9	9	9	9	9	9	9	9	9	9	9	9	5355900	4988300	4072700	5576400	5042600	5123900	5058800	4623300	4074700	3401100	2835900	3415400
MW10126838	TRIPTOPHENOLIDE	-	-	311.167	312.173	[M-H]-	C20H24O3	9	9	9	9	9	9	9	9	9	9	9	9	9	9	9	9	9	5535300	5068400	4940900	4892500	3024700	4883200	4584400	5288700	4310900	7160800	7149200	5342300
MW10145806	4-Methyl-5-thiazoleethanol	-	-	190.05	143.04	[M+HCOO+2H]+	C6H9NOS	9	9	9	9	9	9	9	9	9	9	9	9	9	9	9	9	9	6373000	1341300	9355700	14273000	6016200	7024400	3633000	9533900	11623000	1936700	1822300	7138400
MW10009674	S-Formylglutathione	-	-	356.056	335.079	[M-2H+Na]-	C11H17N3O7S	9	9	9	9	9	9	9	9	9	9	9	9	9	9	9	9	9	6417100	4726800	4120700	3857800	3518500	3690400	4233100	5230400	3909500	4231500	5004800	3132500
MW10000266	2-Methyl-1-Pyrroline	-	-	84.0803	83.0735	[M+H]+	C5H9N	9	9	9	9	9	9	9	9	9	9	9	9	9	9	9	9	9	6656700	7742600	4708400	7223300	5829400	6204900	13998000	7484100	9308100	7744300	9898200	9652200
MW10007928	Urate-3-ribonucleoside;Uric acid ribonucleoside	-	-	299.063	300.071	[M-H]-	C10H12N4O7	9	9	9	9	9	9	9	9	9	9	9	9	9	9	9	9	9	6922300	7999500	10729000	7864600	5005700	5027800	5973600	6955500	6658700	3162700	8703500	6075200
MWL0000277	9S, 10E, 12Z) -9-hydroxyoctadecane-10,12-dienoic acid	-	-	279.232	296.235	[M+H-H2O]+	C18H32O3	9	9	9	9	9	9	9	9	9	9	9	9	9	9	9	9	9	8051700	9924800	8122900	8893300	5390500	8332800	5042100	6931100	5114900	7859700	7418500	5711500
MW10009928	N2,N5-Dibenzoyl-L-ornithine;L-Ornithuric acid	-	-	387.154	340.142	[M+H+HCOOH]+	C19H20N2O4	9	9	9	9	9	9	9	9	9	9	9	9	9	9	9	9	9	8538400	11094000	9490200	5667400	8342800	11510000	11811000	11379000	7444000	14023000	13298000	10265000
MW10005423	gamma-Glutamyl-beta-cyanoalanine	-	-	280.035	243.086	[M-2H+K]-	C9H13N3O5	9	9	9	9	9	9	9	9	9	9	9	9	9	9	9	9	9	8557900	15133000	10001000	10254000	11662000	7820300	8225800	6665900	10984000	4891500	5304100	12982000
MWC10143113	L-NG-Monomethylarginine	-	-	189.135	188.127	[M+H]+	C7H16N4O2	9	9	9	9	9	9	9	9	9	9	9	9	9	9	9	9	9	8627800	4776200	9788400	18295000	13489000	5682100	2604000	8582200	8355800	1956200	6931400	12472000
MW10138303	D-Galactonate;D-Galactonic acid	-	-	236.078	196.058	[M-H+CH3CN]-	C6H12O7	9	9	9	9	9	9	9	9	9	9	9	9	9	9	9	9	9	9398200	9178600	9239600	5679600	4906600	15707000	6709700	10021000	6421700	7146100	10124000	4989200
MW10009626	Glutathione episulfonium ion	-	-	315.084	334.107	[M-H-H2O]-	C12H20N3O6S	9	9	9	9	9	9	9	9	9	9	9	9	9	9	9	9	9	9900900	5266000	7432500	2677800	10156000	21171000	8362200	6595900	4030500	11209000	18207000	5026500
MW10138374	4-Maleylacetoacetate;4-Maleylacetoacetic acid	-	-	240.05	200.032	[M-H+CH3CN]-	C8H8O6	9	9	9	9	9	9	9	9	9	9	9	9	9	9	9	9	9	11235000	6854800	6580100	12301000	9003900	8001000	5451600	4070500	11762000	8773100	6727400	9185200
MW10139094	4-Imidazolone-5-propanoate;4-Imidazolone-5-propionic acid;4,5-Dihydro-4-oxo-5-imidazolepropanoate	-	-	179.048	156.054	[M+Na]+	C6H8N2O3	9	9	9	9	9	9	9	9	9	9	9	9	9	9	9	9	9	11373000	9944000	10185000	11521000	7665900	12948000	8226300	11996000	13083000	13815000	10171000	13323000
MW10148777	1-AMINOCYCLOPROPANE-1-CARBOXYLATE	-	-	102.054	101.048	[M+H]+	C4H7NO2	9	9	9	9	9	9	9	9	9	9	9	9	9	9	9	9	9	16193000	14814000	13574000	11312000	13282000	12935000	16305000	15367000	12510000	15961000	15459000	12045000
MW10005770	N-D-Ribosylpurine;Purine nucleoside;Purine ribonucleoside	-	-	316.102	252.086	[M+CH3CN+Na]+	C10H12N4O4	9	9	9	9	9	9	9	9	9	9	9	9	9	9	9	9	9	16369000	9242900	1117400	2856300	340410	21664000	8027000	48153000	6871000	2742400	3138300	10230000
MWC10000528	DL-2,3-Diaminopropionic acid	-	-	143.018	104.059	[M+K]+	C3H8N2O2	9	9	9	9	9	9	9	9	9	9	9	9	9	9	9	9	9	17346000	24823000	20738000	16099000	21405000	18386000	18496000	19036000	24385000	25581000	18511000	21167000
MW10011739	Bis(2-ethylhexyl) phthalate	-	-	391.282	390.277	[M+H]+	C24H38O4	9	9	9	9	9	9	9	9	9	9	9	9	9	9	9	9	9	20253000	16867000	18547000	14724000	15666000	16802000	19119000	12873000	12490000	12987000	13499000	12625000
MW10009027	12(S)-HETE	-	-	343.225	320.235	[M+Na]+	C20H32O3	9	9	9	9	9	9	9	9	9	9	9	9	9	9	9	9	9	30573000	33502000	32396000	33408000	30365000	31336000	33106000	31951000	31670000	31023000	30003000	30123000
MW10139537	L-Arginine phosphate;N5-[Imino(phosphonoamino)methyl]L-ornithine;omega-N-Phosphoarginine;Arginine phosphate;L-Arginine-NG-phosphoric acid;Phosphoarginine A;N-Phospho-L-arginine;N(omega)-Phospho-L-arginine;Phosphoarginine	-	-	253.07	254.078	[M-H]-	C6H15N4O5P	9	9	9	9	9	9	9	9	9	9	9	9	9	9	9	9	9	37609000	4951200	42721000	33571000	33123000	5894700	29770000	42410000	13716000	27826000	37039000	25059000
MW10003600	Tauropine;N2-(D-1-Carboxyethyl)taurine	-	-	162.021	197.036	[M+H-2H2O]+	C5H11NO5S	9	9	9	9	9	9	9	9	9	9	9	9	9	9	9	9	9	89910000	75987000	71913000	66067000	83835000	75029000	65120000	97865000	54802000	143720000	89867000	54851000
