# Supplementary material for: Metabolite Changes in Orange Dead Leaf Butterfly Kallima inachus during Ontogeny and Diapause
Source: Metabolites. 2022 Aug 27;12(9):804. doi: 10.3390/metabo12090804 (PMC9501346; doi:10.3390/metabo12090804)
Supplement: Supplementary file 1 [file metabolites-12-00804-s001.zip › Table S2. The molecular weight of top five small-molecule chemicals with the highest content.xls]

## Sheet: sheet1
Table S2. The molecular weight of top five small-molecule chemicals with the highest content
Index	Metabolites	Molecular weight (Da)	Average molecular weight (Da)
LA
MEDP0373	N-Acetylglycine	117.043	284.743
MEDN1261	PysoPS 18:3	519.26
MEDN0012	L-Histidine	155.07
MEDP1203	(1R, 6S) -6-amino-5-oxocyclohexyl-2-ene-1-carboxylic acid ester	155.058
MEDN1282	PysoPE 18:2	477.286
PU
MEDP1203	(1R, 6S) -6-amino-5-oxocyclohexyl-2-ene-1-carboxylic acid ester	155.058	149.253
MEDP0017	L-Histidine	155.07
MEDP0373	N-Acetylglycine	117.043
MEDP0039	Betaine	117.079
MEDN0588	Glycerol 3-phosphate	202.014
KF
MEDP1203	(1R, 6S) -6-amino-5-oxocyclohexyl-2-ene-1-carboxylic acid ester	155.058	144.068
MEDP0009	L-Tyrosine	181.074
MEDP0298	6-Aminocaproic Acid	131.095
MEDP0026	L-Valine	117.079
MEDP0435	6-Methyl mercaptopurine	136.031
KM
MEDP1203	(1R, 6S) -6-amino-5-oxocyclohexyl-2-ene-1-carboxylic acid ester	155.058	143.08
MEDP0009	L-Tyrosine	181.074
MEDP0298	6-Aminocaproic Acid	131.095
MEDP0026	L-Valine	117.079
MEDP1144	L-Isoleucine	131.095
