# Supplementary material for: Metabolite Changes in Orange Dead Leaf Butterfly Kallima inachus during Ontogeny and Diapause
Source: Metabolites. 2022 Aug 27;12(9):804. doi: 10.3390/metabo12090804 (PMC9501346; doi:10.3390/metabo12090804)
Supplement: Supplementary file 1 [file metabolites-12-00804-s001.zip › Table S3. Detailed information of the KEGG pathway enriched by DAMs identified between KF and dKF groups.xls]

## Sheet: Sheet1
Table S3. Detailed information of the KEGG pathway enriched by DAMs identified between KF and dKF groups
Pathway	KEGG ID	Number	P-value	Member
alpha-Linolenic acid metabolism	ko00592	9	0.0400453	MW10002613/MW10152542/MEDP0585/MEDN0400/MW10138464/MW10007604/MEDN1416/MW10008513/MEDN1069
Ferroptosis	ko04216	8	0.00579748	MEDN0011/MEDN0417/MEDN0398/MEDP0052/MEDP1088/MEDP0044/MEDP0007/MEDP1013
Phosphonate and phosphinate metabolism	ko00440	7	0.0130132	MEDN0498/MEDN0204/MEDN1005/MEDP0447/MEDP0006/MW10001326/MEDP2265
Aminoacyl-tRNA biosynthesis	ko00970	18	0.0165251	MEDP0011/MEDP0025/MEDN0046/MEDN0012/MEDP0006/MEDN0011/MEDN0015/MEDP1144/MEDP0013/MEDN0018/MEDP0052/MEDN0009/MEDP0009/MW10013122/MEDP0010/MEDP0022/MEDP0752/MEDP0049
Inositol phosphate metabolism	ko00562	5	0.0169757	MEDN0227/MEDN0808/MEDP1057/MEDN1224/MEDP2266
Phenylalanine metabolism	ko00360	17	0.0200007	MEDP0077/MEDN0490/MEDN0406/MEDP0586/MEDN0204/MEDP0009/MEDN0061/MEDN0320/MEDP1031/MEDN0015/MW10004202/MEDP0106/MEDP0129/MEDP0654/MEDN0097/MEDP0507/MEDN1312
Protein digestion and absorption	ko04974	22	0.0221813	MEDN1037/MEDP0025/MEDP0011/MEDP0127/MEDP0052/MEDN0009/MEDP0013/MEDP1144/MEDP0049/MEDP0752/MEDP0022/MEDP1005/MEDN0046/MEDP0006/MEDN0012/MEDN0011/MEDP0085/MEDN0018/MEDN0015/MEDP0007/MEDP0010/MEDP0009
Gap junction	ko04540	4	0.0242441	MEDN0011/MEDP0374/MEDN0161/MEDP1007
Arachidonic acid metabolism	ko00590	4	0.0242441	MW10009027/MEDN0398/MEDP1153/MEDP1124
Chemical carcinogenesis - DNA adducts	ko05204	4	0.0242441	MW10014826/MWC10149960/MW10009626/MW10004687
One carbon pool by folate	ko00670	4	0.0242441	MW10013122/MW10138051/MW10013328/MW10138068
Serotonergic synapse	ko04726	4	0.0242441	MEDN0398/MEDP0035/MEDP0025/MEDP0374
Bile secretion	ko04976	13	0.0248871	MEDN1899/MEDN1567/MEDP0333/MEDP1007/MEDP1088/MEDP0044/MEDP0125/MEDN1193/MEDP1106/MEDP0523/MEDN0161/MEDP0374/MEDP0601
Galactose metabolism	ko00052	13	0.0248871	MEDP1494/MEDP1011/MW10153075/MEDN1534/MEDN0538/MEDN0221/MEDP0233/MEDN0120/MEDN0213/MEDN1087/MW10138303/MW10005860/MEDN0808
Histidine metabolism	ko00340	13	0.0248871	MEDP1138/MEDP0050/MEDN0012/MEDN0011/MEDP0034/MEDP1503/MEDP0357/MW10139094/MW10002105/MEDN0009/MW10009592/MEDP0147/MEDN0581
Phenylalanine, tyrosine and tryptophan biosynthesis	ko00400	10	0.0255956	MEDP0025/MW10002828/MWC10149635/MEDN0015/MEDN0343/MEDP0009/MEDN1394/MW10004820/MEDN1005/MW10004776
Thyroid hormone synthesis	ko04918	7	0.0258282	MEDP1010/MEDN0227/MEDN0657/MEDN0498/MEDP0374/MEDP0044/MEDP1088
Pyrimidine metabolism	ko00240	25	0.0308728	MWC10153512/MEDN0171/MEDP0396/MEDN0615/MEDP0086/MEDN0141/MEDP1005/MEDN0046/MEDP0888/MEDN0169/MEDN0538/MEDP0372/MEDN0147/MW10139615/MEDP1466/MEDP0163/MW10012493/MEDP0403/MEDP0383/MEDP0176/MEDN0293/MEDN0244/MEDP0177/MEDP0164/MEDN0327
Thiamine metabolism	ko00730	9	0.0316887	MEDN0204/MEDP0009/MEDP0006/MW10007704/MW10145806/MEDP0173/MW10000179/MEDP0052/MEDN0195
Pantothenate and CoA biosynthesis	ko00770	9	0.0316887	MEDP0389/MEDN0169/MEDP0052/MEDN0009/MEDP1005/MEDP1292/MEDN0245/MEDP0249/MEDN0204
Terpenoid backbone biosynthesis	ko00900	3	0.0345947	MEDN0417/MW10016446/MEDN0204
Pertussis	ko05133	3	0.0345947	MEDP0246/MW10149061/MEDP0374
Glutamatergic synapse	ko04724	3	0.0345947	MEDP0374/MEDN0046/MEDN0011
Primary bile acid biosynthesis	ko00120	3	0.345947	MEDP0287/MEDP0006/MEDN0863
Long-term depression	ko04730	3	0.345947	MEDN0161/MEDN0398/MEDN0011
Amoebiasis	ko05146	3	0.345947	MEDP0010/MEDP0374/MEDN0398
Circadian entrainment	ko04713	3	0.345947	MEDN0011/MEDN0161/MEDP0374
Fatty acid degradation	ko00071	3	0.345947	MEDN0381/MEDP1397/MEDN0314
Phototransduction	ko04744	3	0.345947	MEDP0169/MEDN0161/MEDN0162
Nitrogen metabolism	ko00910	3	0.345947	MEDN0615/MEDN0011/MEDN0046
Axon regeneration	ko04361	3	0.345947	MEDP0025/MEDP0374/MEDP0035
ABC transporters	ko02010	44	0.347868	MEDP0143/MEDP0250/MEDP0022/MEDP0752/MEDN0009/MEDP0013/MEDP1144/MEDP1011/MEDP0232/MEDP0163/MEDN0213/MEDN0808/MEDP0287/MEDP0403/MEDP0011/MEDP0233/MEDP0125/MEDN0221/MEDP0127/MEDP0044/MEDN1011/MEDP0010/MEDP0083/MW10153075/MEDP0457/MEDN0234/MEDP0601/MEDN0018/MEDN0015/MEDP0007/MEDP0006/MEDN0012/MEDP0447/MEDN0588/MEDN0011/MEDN1532/MEDP0086/MEDN0171/MEDP2002/MEDN0046/MEDN0158/MEDN0141/MEDP0375/MEDP1088
